# Supplementary material for: MIZ-1 controls transcriptional programs required for BCR signaling, actin dynamics, and naïve B cell survival
Source: Front Immunol. 2026 Mar 27;17:1758550. doi: 10.3389/fimmu.2026.1758550 (PMC13067367; doi:10.3389/fimmu.2026.1758550)
Supplement: Supplementary Table 1 — MIZ-1 peak annotation [file Table1.xlsx]

## Sheet: GOTERM
sorted by pvalue (pval > 0.05; fold enrichment > 1.5; FDR > 0.1)
Category	Term	Count	%	PValue	Log pval	Genes	List Total	Pop Hits	Pop Total	Fold Enrichment	Bonferroni	Benjamini	FDR
GOTERM_BP_DIRECT	GO:0045944~positive regulation of transcription from RNA polymerase II promoter	586	9.0488	2.81677e-54	53.5502	RB1, ATF1, PID1, MAML1, MYT1L, HNRNPU, SCX, RBPJ, SOX21, DCAF6, HOXA9, TBK1, SOX17, ZMIZ1, MYC, ZMIZ2, CREB3L1, MYB, GPBP1, NAMPT, AKT1, HOXA1, PKNOX1, JUNB, IER5, HOXA5, CDK5RAP3, MEF2A, MRTFB, RFX3, MRTFA, SOX11, SOX12, DICER1, HMGA1B, ISL1, SOX10, RFX7, RFX4, HOXB4, HOXB3, PRKD2, HOXB2, PRKD1, MAML3, CLOCK, HOXB5, AGAP2, GATA5, GATA3, HIF1A, PPP3R1, NKX2-1, HOXC4, ZBTB7B, NKX2-5, RREB1, ZBTB7C…	5407	1260	20199	1.7374	2.54017e-50	2.53989e-50	2.4551e-50
GOTERM_BP_DIRECT	GO:0007275~multicellular organism development	528	8.15318	8.0516e-54	53.0941	CYFIP1, SERPINE2, MYT1L, NEXMIF, WIPF3, HNRNPU, SCX, TSKU, GLDN, HOXA9, RNF114, CREB3L1, NKX1-2, AKT1, HOXA1, DIP2A, BVES, HOXA5, RNF111, MNX1, MEF2A, CCBE1, HES6, UNC5A, UNC5B, MRTFB, RFX3, SOX11, SCRIB, UNC5C, UNC5D, ISL1, DKK4, EID2, RUFY3, PSME4, HOXB4, TYRO3, HOXB3, HOXB2, HOXB6, NGEF, HOXB5, HACD1, HOXD1, SHOX2, PDGFB, PDGFA, FLRT2, RAD21, PDGFC, HOXC5, ALX3, HOXC4, MOV10L1, ZBTB7B, NKX2-5,…	5407	1101	20199	1.79151	7.26093e-50	3.63006e-50	3.50889e-50
GOTERM_BP_DIRECT	GO:0006468~protein phosphorylation	313	4.83323	1.0204e-36	35.9912	EPHB6, APP, ERRFI1, TRIO, MAML1, TESK1, MYLK, RPS6KA4, RABGEF1, EDNRA, RPS6KA6, TBK1, RPS6KA5, TRIM28, AKT3, CHEK1, TRIM24, AKT1, EPHB2, PRKACA, PRKACB, EPHB1, EPHB4, EPHB3, CDON, EPHA5, ACVR1, EPHA4, EPHA7, EPHA6, PRKCH, DAPK1, PRKCE, DAPK2, PAQR3, PRKCD, PRKCA, CSNK1D, CSNK1E, PASK, BCR, PRKAR1B, PRKD3, PRKAR1A, CD109, KCNQ2, TYRO3, KCNQ3, ULK2, PRKD2, ALPK3, ULK1, SIK1, PRKD1, SIK2, EPHA1, ANK…	5407	622	20199	1.87987	9.20195e-33	3.06698e-33	2.9646e-33
GOTERM_BP_DIRECT	GO:0007399~nervous system development	238	3.67511	7.43169e-36	35.1289	VIT, CYFIP1, SMARCB1, SERPINE2, MYT1L, ZMYND8, NEXMIF, GLDN, TSKU, DPF1, DPYSL3, DPF2, AKT1, DPF3, HOXA1, DIP2A, DIP2B, EPHB2, EPHB1, SOX4, EPHB3, CDON, EPHA5, MEF2A, EPHA4, HES6, EPHA7, RBFOX1, SMARCC1, SRRM4, MBNL1, RBFOX2, RBFOX3, FNBP1, SOX11, RUFY3, ADGRB1, TYRO3, ULK2, PRKD1, NBL1, NGEF, UNC119B, NUMBL, BEX1, NRN1, GATA3, KALRN, N4BP3, SCN3B, NTNG1, NTNG2, FZD6, NR2F1, FN1, CCDC88A, UNC119,…	5407	432	20199	2.0581	6.7019e-32	1.67529e-32	1.61937e-32
GOTERM_BP_DIRECT	GO:0045893~positive regulation of transcription, DNA-templated	346	5.3428	7.94029e-34	33.1002	TRRAP, SCX, GPATCH3, IKZF1, RBPJ, SOX2, ZFP281, SOX17, MCIDAS, TRIM28, ZXDB, MYC, GPBP1, MYB, TRIM24, AKT1, EPC2, SOX6, PKNOX1, ATXN7L3, SOX7, RNF111, SOX4, ZFP287, ACVR1, MEF2A, SMARCC1, MRTFB, RFX3, MRTFA, SOX11, EBF3, HNF1B, HMGA1B, SOX10, RUNX2, RUNX1, SFRP1, RFX7, MAML3, CLOCK, MEG3, CASZ1, MEAF6, PDGFB, GATA5, GATA3, PRDM11, HIF1A, PRDM16, WBP2NL, NKX2-1, HIVEP3, NRBF2, NKX2-5, PATZ1, SNX5,…	5407	730	20199	1.77063	7.16055e-30	1.43195e-30	1.38415e-30
GOTERM_BP_DIRECT	GO:0000122~negative regulation of transcription from RNA polymerase II promoter	454	7.0105	1.09929e-32	31.9589	RB1, MYT1L, EHMT2, HNRNPU, EHMT1, RBPJ, NOC2L, SOX21, BACH2, DCAF1, ZFP281, MYC, MYB, PRKACA, MNX1, MEF2A, HES6, ESX1, SOX13, SOX11, SOX12, DICER1, HMGA1B, HCFC2, ISL1, SOX10, EID1, EID2, HOXB4, ZFP296, HOXB3, CGGBP1, ZBTB8A, MEPCE, SHOX2, GATA5, GATA3, HIF1A, PRDM16, NKX2-1, SFN, ZBTB7B, NKX2-5, RREB1, ZBTB7A, KAT14, WNT10B, CREBBP, JUND, NR2F1, NFATC1, NR2F2, NFATC4, NR2F6, POU6F1, HNRNPK, SNAI…	5407	1047	20199	1.61988	9.91339e-29	1.65205e-29	1.5969e-29
GOTERM_BP_DIRECT	GO:0030154~cell differentiation	438	6.76343	1.33405e-32	31.8748	RB1, ITSN2, TDRKH, CYFIP1, SERPINE2, MYT1L, WIPF3, HNRNPU, SCX, RBPJ, SOX21, GLDN, RNF114, ZFP281, NKX1-2, JUNB, MEF2A, HES6, PRKCH, MRTFB, SOX13, RFX3, SOX11, SCRIB, SOX12, ISL1, HSPG2, SOX10, EID1, ARMC2, EID2, PARD3, RUFY3, PSME4, PRKD1, NGEF, MEG3, NEDD4L, HIF1A, PRDM16, NKX2-1, MOV10L1, ZBTB7B, NKX2-5, NKX2-4, ZBTB7A, SLC19A2, JAG2, PLK5, FZD5, CADM1, BTBD18, NR2F1, RMDN3, BRAF, NR2F2, NFATC…	5407	1001	20199	1.63461	1.20305e-28	1.71845e-29	1.66109e-29
GOTERM_BP_DIRECT	GO:0006357~regulation of transcription from RNA polymerase II promoter	599	9.24954	2.33312e-32	31.6321	RB1, ATF1, TRRAP, MYT1L, EHMT2, SCX, RBPJ, BACH2, HOXA9, ZFP281, SOX17, ZMIZ1, MYC, ZXDB, ZMIZ2, CREB3L1, NKX1-2, BBX, HOXA1, PKNOX1, JUNB, HOXA5, ZFP287, PKNOX2, HES6, ESX1, SOX13, RFX3, MRTFA, RFX1, HCFC2, RFX8, ZSCAN20, RFX7, RFX4, ZFP296, HOXB3, CLOCK, HOXB6, CGGBP1, ZSCAN29, HOXB5, ZBTB8A, HOXD1, SHOX2, GATA5, GATA3, HIF1A, RAD21, PRDM16, HOXC5, NKX2-1, ALX3, NRBF2, ZBTB7B, NKX2-5, RREB1, NK…	5407	1485	20199	1.50686	2.10401e-28	2.62972e-29	2.54193e-29
GOTERM_BP_DIRECT	GO:0016310~phosphorylation	320	4.94132	6.71673e-30	29.1728	PI4K2B, PANK2, TRIO, CERK, TRRAP, PANK1, ZMYND8, TESK1, MYLK, RPS6KA4, DCAF1, RPS6KA6, TBK1, HYKK, RPS6KA5, AKT3, CHEK1, PIP4K2A, AKT1, EPHB2, SEPHS1, SKP2, PRKACA, PRKACB, EPHB1, EPHB4, EPHB3, EPHA5, ACVR1, EPHA4, EPHA7, EPHA6, PRKCH, DAPK1, PRKCE, DAPK2, PRKCD, PRKCA, CSNK1D, CSNK1E, MAPK8IP2, PASK, MAPK8IP3, BCR, PRKAR1B, PRKD3, PRKAR1A, TYRO3, ULK2, PRKD2, ALPK3, ULK1, SIK1, PRKD1, SIK2, EPHA…	5407	685	20199	1.74515	6.05714e-26	6.72941e-27	6.50478e-27
GOTERM_BP_DIRECT	GO:0035556~intracellular signal transduction	199	3.07288	3.24647e-19	18.4886	TFRC, ITSN1, PREX2, RPS6KA4, RPS6KA6, RPS6KA5, AKT3, CHEK1, PLCE1, AKT1, CCN2, WSB1, PRKCH, WSB2, DAPK1, PRKCE, DAPK2, PRKCD, PRKCA, PASK, BCR, TIAM2, ADCY9, PRKD3, SPATA13, PRKD2, SIK1, PRKD1, SIK2, WNK4, NLK, PRKCZ, KALRN, ABR, NUAK1, NUAK2, PLCG2, PLEK2, PAG1, PEA15A, SRPK2, PDE2A, DCLK2, NFATC1, SRPK1, PPP1R1A, WNK1, WNK2, PPP1R1B, PLCH2, PRKAG2, JAK2, JAK3, JAK1, SMOK3A, VAV3, MAP4K2, SMOK3B…	5407	424	20199	1.75332	2.92767e-15	2.66122e-16	2.57239e-16
GOTERM_BP_DIRECT	GO:0045892~negative regulation of transcription, DNA-templated	283	4.36998	5.50802e-18	17.259	RB1, EHMT2, SCX, EHMT1, IKZF1, RBPJ, IKZF4, RRP8, RPS6KA5, ZFP281, TRIM28, CREB3L1, MYB, TRIM24, SOX6, SOX7, SOX5, RBFOX2, SFMBT1, ESX1, SOX13, RFX3, HMGA1B, ISL1, SOX10, RUNX2, RUNX1, EID1, EID2, SFRP1, SFRP2, CLOCK, L3MBTL1, GM13057, MEG3, L3MBTL3, TSHZ3, FOXG1, PDGFB, TWIST1, GATA3, PRDM11, PRDM16, NKX2-1, HIVEP1, PATZ1, ZBTB7A, RREB1, SNX6, XRCC6, PHC2, SETDB1, FOXF2, NR2F2, ZFP639, PA2G4, TR…	5407	677	20199	1.56161	4.96713e-14	4.13882e-15	4.00066e-15
GOTERM_BP_DIRECT	GO:0007411~axon guidance	110	1.69858	5.39242e-17	16.2682	EPHB6, SEMA5B, CYFIP1, TRIO, ARHGAP35, CDH4, EDNRA, ALCAM, KIF5C, KIF5A, DAG1, NRCAM, EPHB2, EPHB1, SCN1B, EPHB3, EPHA5, SEMA6B, EPHA4, SEMA6C, EPHA7, EPHA6, SEMA6A, UNC5A, DSCAM, UNC5B, SEMA6D, WNT5A, LMTK2, UNC5C, UNC5D, ANK3, HSPG2, MAPK8IP3, LMX1A, RTN4R, MEG3, NOTCH3, SEMA7A, NOTCH1, EPHA10, DLX5, ARHGEF25, MYCBP2, GATA3, EFNA5, KALRN, FLRT2, DVL1, NKX2-1, MYH10, VASP, TGFB2, SMAD4, WNT3A, E…	5407	200	20199	2.05464	4.86288e-13	3.74026e-14	3.61541e-14
GOTERM_BP_DIRECT	GO:0030182~neuron differentiation	129	1.99197	3.09983e-16	15.5087	FOXA1, RB1, APP, MYT1L, OTP, RBPJ, SOX21, SOX2, PPP1CC, SALL1, SOX1, TNN, MNX1, SOX4, CDON, EOMES, MAP2K1, KDM2A, WNT5B, WNT5A, SOX11, SOX12, ACSL3, ISL1, POU3F2, RUNX2, RUNX1, LMX1A, DOK5, KCNQ2, KCNQ3, ADNP, LMX1B, NBL1, PPIA, EPHA2, BRSK1, DDX6, NOTCH3, CASZ1, BRSK2, RTN1, NOTCH1, HOXD1, FOXG1, CHAT, GATA3, WNT6, ABL1, ABL2, NKX6-1, WNT4, WNT10B, WNT10A, JAG1, DTNB, WNT3A, TRAPPC9, SMARCA1, BM…	5407	252	20199	1.91233	3.0036e-12	1.99651e-13	1.92987e-13
GOTERM_BP_DIRECT	GO:0030036~actin cytoskeleton organization	122	1.88388	3.40342e-16	15.4681	THSD7B, WIPF1, TESK1, ANTXR1, CDH1, THSD7A, HMCN1, TMSB10, CXADR, ACTN1, MRTFB, MRTFA, NISCH, BCR, SFRP1, DAAM1, SPECC1L, FSCN1, ELMO1, EZR, PFN1, PFN2, BRSK2, EPB41, CTTNBP2, KLHL17, AGAP2, PDGFB, PDGFA, CORO1B, ABR, NUAK2, EPB41L2, ABL1, ABL2, PLEK2, MYH10, SPTBN1, VASP, SPECC1, AUTS2, IQSEC1, SSH2, SSH1, FER, SMTN, DIAPH2, BCL6, PTK7, TRPV4, NF1, SPIRE1, GRB2, BRK1, ARHGEF10L, FMN2, WASL, PPP1…	5407	234	20199	1.94768	3.0036e-12	2.04591e-13	1.97761e-13
GOTERM_BP_DIRECT	GO:0016477~cell migration	138	2.13095	4.32297e-15	14.3642	ERRFI1, NCKAP1, PRAG1, IRS1, WWC1, WWC2, ATN1, ARPC5L, IRS2, PVR, ARHGAP35, SYDE2, CDH2, CCN2, HOXA5, EPHB3, NANOS1, WNT5A, SCRIB, BCR, SPATA13, SPECC1L, FSCN1, KCTD13, TYRO3, PHLDB2, EPHA2, ASTN1, MACF1, PXN, SDC3, PDGFB, ADAMTS12, PRKCZ, CORO1B, ABR, FUT8, PODXL, DRD1, SRGAP1, CARMIL1, ZRANB1, TGFB2, CARMIL2, CARMIL3, ARPC5, PTK2, CCDC88A, PTK7, BCL2, FAT1, NF1, SDC1, DCHS1, FGFR4, ITGB1, DOCK5…	5407	283	20199	1.82166	3.90468e-11	2.43626e-12	2.35494e-12
GOTERM_BP_DIRECT	GO:0008283~cell proliferation	146	2.25448	1.25421e-14	13.9016	RB1, IHH, IRS2, MKI67, RBPJ, UBE2L3, FGF9, TNN, MYC, ENPP1, TNS3, CDK5RAP3, WNT5A, SCRIB, PRKCA, TSC1, DICER1, HMGA1B, ISL1, RUNX2, OVOL2, MYCN, SMO, LMX1B, NOTCH1, DLX5, CHRD, PDGFA, GATA3, STK4, ZFP36L1, STK3, RAP1B, LARP1, THPO, MAP7, NKX2-5, IL11RA1, FAM83B, STAT5A, TFAP2A, SMAD2, STAT5B, WNT10B, SMAD4, TGFB1, SMAD3, H3F3B, FZD4, CAV2, WNT3A, ZBTB16, ESRRB, H3F3A, HMGA1, HMGA2, BMP4, DLG1, BC…	5407	308	20199	1.77082	1.13136e-10	6.65248e-12	6.43041e-12
GOTERM_BP_DIRECT	GO:0050804~modulation of synaptic transmission	80	1.23533	2.19176e-14	13.6592	ITGB1, DGKE, TRIO, PTPRS, GRIK5, LRRC4, GRIK3, GRIK4, ARRB2, GRIK2, PPP1R9A, ARHGAP44, PPP3CA, SYNGAP1, CDH2, CAMKV, GPER1, NPTN, PDE4A, DLGAP1, PRKACA, JAK2, DLGAP3, DLGAP2, EPHB1, UNC13B, EPHA7, GRID1, WNT5A, DNM1, BACE1, BCR, PLCB4, NRG3, PRKAR1B, VGF, CDH11, ROR2, PFN1, MET, SHANK3, CNTNAP4, PFN2, SHANK1, GRIA1, GRIA2, NLGN1, NLGN2, STAU1, CHRNA7, AKAP7, CACNA1A, ADCY8, LRP8, MAPK9, NTF5, ABR…	5407	137	20199	2.18144	1.97236e-10	1.09795e-11	1.0613e-11
GOTERM_BP_DIRECT	GO:0001764~neuron migration	84	1.2971	2.52439e-14	13.5978	BARHL1, YWHAE, BARHL2, ROBO3, NRP2, SH3RF1, PCM1, SOX1, TNN, RAC1, LARGE1, NEO1, MNX1, BBS4, NDEL1, EOMES, KIRREL3, EMX2, SEMA6A, MRTFB, MRTFA, PAX6, NRG1, POMGNT2, GFRA3, RHOA, ACAP3, PEX5, TYRO3, RAPGEF2, ULK1, LMX1B, MAPT, ASTN2, GAS6, CRK, MET, SDCCAG8, ASTN1, AU040320, SRF, SATB2, CEP85L, TWIST1, FBXO45, GATA3, NTN1, UNK, RELN, TRIM46, NKX2-1, SPOCK1, APBB2, APBB1, DRD1, DISC1, MYH10, MARK2,…	5407	147	20199	2.13469	2.27272e-10	1.19802e-11	1.15803e-11
GOTERM_BP_DIRECT	GO:0006325~chromatin organization	177	2.73317	3.86826e-14	13.4125	FOXA1, RB1, SMARCB1, KDM1A, TRRAP, KDM1B, ZMYND8, EHMT2, PRDM5, JMJD1C, HNRNPU, EHMT1, ARID4A, ARID4B, NUCKS1, IKZF1, NR3C1, RCBTB1, RRP8, LOXL2, DCAF1, SMCHD1, TRIM28, DPF2, SMARCAD1, DPF3, BANF1, EPC2, KMT5A, ARID2, ATXN7L3, HMGN3, HMGN1, SMARCC1, KDM2A, SFMBT1, USP3, HMGA1B, RSBN1, EMSY, TBL1XR1, KAT6B, KAT6A, HAT1, BCORL1, TOX, ASF1A, L3MBTL1, MEG3, KMT2D, L3MBTL3, DNMT1, KMT2A, MEAF6, KMT2C,…	5407	399	20199	1.6572	3.48417e-10	1.74401e-11	1.68579e-11
GOTERM_BP_DIRECT	GO:0018105~peptidyl-serine phosphorylation	92	1.42063	2.75234e-13	12.5603	SMG1, DYRK3, DYRK2, MAST4, MAST3, EPO, MAST2, MAST1, ILK, PKD1, RPS6KA4, RPS6KA6, TBK1, RPS6KA5, CAMKV, AKT3, TLK2, AKT1, PRKACA, STK32A, STK32B, PRKACB, STK32C, CSNK1G3, PRKCH, SYK, PDPK1, PRKCE, PRKCD, DYRK1A, LMTK2, DYRK1B, PRKCA, CSNK1D, VRK2, CSNK1E, LATS2, MYO3A, MAPKAPK2, ULK2, PRKD2, ULK1, PRKD1, TOP1, SGK1, CAMK2B, BRSK1, CAMK2D, BRSK2, ROCK2, TNKS, CAMK2A, STK39, TTK, STK4, PRKCZ, TTBK1…	5407	172	20199	1.99817	2.48197e-09	1.1818e-10	1.14235e-10
GOTERM_BP_DIRECT	GO:0006338~chromatin remodeling	110	1.69858	5.77923e-13	12.2381	FOXA1, SMARCB1, KDM1A, MORC2A, NR3C1, ACTG1, MYC, CHEK1, DPF1, SCMH1, DPF2, EP300, PWWP2A, SMARCAD1, DPF3, ARID2, EOMES, SMARCC1, HCFC2, KAT6B, HDGFL2, HDGFL3, INO80D, PAXIP1, ZBTB1, BAZ2A, GATA3, ZNHIT1, MIER1, SMYD2, SUDS3, ZBTB7A, SETDB1, PHF10, SMARCA5, INO80, SMARCA1, COPRS, TADA2B, RIOX1, YEATS2, TCF3, EZH2, RERE, SETD4, KDM5B, CHD7, CHD6, CHD5, PSIP1, RSF1, CHD4, BMYC, CHD3, BMI1, CHD1, MY…	5407	221	20199	1.8594	5.21124e-09	2.3687e-10	2.28963e-10
GOTERM_BP_DIRECT	GO:0010628~positive regulation of gene expression	239	3.69055	7.66338e-13	12.1156	APP, PID1, TFRC, HNRNPU, SCX, IKZF1, RBPJ, SOX17, MYC, TRIM24, AKT1, TNFSF11, CCN2, EPHB2, HOXA5, MEF2A, RBFOX2, ANK2, SOX11, HNF1B, DICER1, ANK3, SOX10, RUNX2, OVOL2, SFRP4, PRKD1, EZR, HPN, PDGFB, GATA5, TWIST1, GATA3, PIK3R1, HIF1A, TTBK1, RAD21, PLCG2, NKX2-1, NKX2-5, ZBTB7B, NTSR1, SRPK2, STAT5B, CREBBP, WNT10A, JAG1, RDX, PDE2A, EIF2AK3, FN1, NFATC1, BRAF, OCLN, AGO3, FUBP1, AGO2, ID4, HNRN…	5407	595	20199	1.50056	6.91128e-09	3.00438e-10	2.90409e-10
GOTERM_BP_DIRECT	GO:0007507~heart development	139	2.14639	5.49285e-12	11.2602	RBPJ, EDNRA, SALL1, NAGLU, SOX17, POFUT1, GJA5, SALL4, DAG1, EP300, ENPP1, LARGE1, BVES, SOX4, MEF2A, ACVR1, MAP2K1, MAP2K2, CXADR, MRTFB, HMGA1B, SYPL2, FOXP4, ISL1, OVOL2, FOXP1, LOX, PRKAR1A, KCNQ1, PKP2, ANKS6, ALPK3, ZFPM1, NOTCH1, PDGFB, GATA5, CACNA1C, ADIPOR2, ZFP36L1, GJC1, PPP3R1, GRK2, SMYD2, NKX2-5, MYH10, NEK8, SMAD2, TGFB2, TGFB1, FOXF1, WNT3A, PDE2A, HMGA1, FN1, MICAL2, NFATC1, HOP…	5407	308	20199	1.68592	4.95343e-08	2.06371e-09	1.99482e-09
GOTERM_BP_DIRECT	GO:0090090~negative regulation of canonical Wnt signaling pathway	76	1.17356	5.84609e-12	11.2331	INVS, MESP1, DRAXIN, APP, OTUD5, PTPRO, JADE1, GLI3, SOX2, CDH2, SOX17, CDH1, TNN, MDK, DACT1, ANKRD6, TLE4, TLE3, TLE2, TLE1, WNT5B, WNT5A, SOX13, KREMEN1, AXIN1, SHISA3, AXIN2, TMEM170B, ISL1, SOX10, SHISA6, TLE5, DKK4, SFRP4, SFRP1, LATS2, SFRP2, ROR2, AMER2, HDAC2, NOTCH1, LRP4, PRICKLE1, FOXO3, MLLT3, STK4, NKD1, FOXO1, STK3, NKD2, WNT11, ZNRF3, FRZB, NPHP3, NKX2-5, CTHRC1, TCF7L2, WWTR1, SM…	5407	138	20199	2.05735	5.27201e-08	2.10857e-09	2.03818e-09
GOTERM_BP_DIRECT	GO:0016055~Wnt signaling pathway	113	1.7449	6.67562e-12	11.1755	DIXDC1, CELSR2, SOX2, FGF9, SOX17, ADGRA2, MYC, ENPP1, EPM2A, FBXW4, PIAS4, TLE4, CSNK1G3, TLE3, TLE2, TLE1, WNT5B, WNT5A, CSNK1D, CSNK1E, HIC1, SHISA6, TLE5, DKK4, PYGO1, SFRP4, SFRP1, SFRP2, CCNY, DAAM1, CCNE1, ROR2, TRABD2B, MACF1, DLX3, TNKS, CTR9, TCF7, APCDD1, NLK, WNT6, GRK6, DVL1, NPHP3, DVL3, MARK2, WNT4, MARK1, WNT10B, ZRANB1, WNT10A, FZD2, FZD5, FZD4, WNT3A, FZD6, UBAC2, TMEM198, BCL9,…	5407	236	20199	1.78871	6.02011e-08	2.31516e-09	2.23787e-09
GOTERM_BP_DIRECT	GO:0006366~transcription from RNA polymerase II promoter	112	1.72946	8.58226e-12	11.0664	RB1, PRDM4, KDM1A, ARID4A, ARID4B, AHR, ETS1, SALL1, MYC, KPNA6, EP300, JUNB, HMGN3, ISL1, SOX10, FOXP1, RBMXL1, TTC39AOS1, NOTCH1, GLIS3, PIK3R1, GATA3, GTF2E2, ATXN1, ATXN7, NKX2-5, NKX6-1, BCL9L, STAT5A, TFAP2A, STAT5B, WNT10B, SMAD4, JUND, BCL11B, WNT3A, NFATC1, ESR1, MED13L, FOSL2, NFATC4, NR4A2, BMP4, CDK9, DRAP1, NR4A1, BCL9, BMP2, BCL6, SP6, GTF2IRD1, CDK12, TCF3, FOXE3, THRA, LDB1, NCAPG…	5407	234	20199	1.78803	7.73947e-08	2.86616e-09	2.77048e-09
GOTERM_BP_DIRECT	GO:0072659~protein localization to plasma membrane	90	1.38975	1.9933e-11	10.7004	RAB3B, DPP10, ERRFI1, C2CD5, PGAP2, RAB3D, ZDHHC5, ZDHHC7, SLC4A1, ZDHHC2, CDH2, SCP2, CDH1, SESN2, PALM, FLOT1, TMED2, PRKG2, FLOT2, RAC1, LARGE1, TESC, TTC7B, CASK, ATP1B3, EMP2, ANK2, ANK3, ANK1, SYTL2, CACNB2, CACNB3, RAP2A, PACS2, PACS1, RAB34, PKP2, RAPGEF2, ITGB1BP1, EXOC5, EZR, GAS6, RAPGEF6, EPHA2, ARF6, TRARG1, LAMA5, RAMP2, ROCK2, STXBP1, ZDHHC23, ZDHHC22, PRKCZ, MYL12A, LRP6, NKD2, DP…	5407	177	20199	1.89952	1.79755e-07	6.41913e-09	6.20485e-09
GOTERM_BP_DIRECT	GO:0035264~multicellular organism growth	82	1.26621	2.98127e-11	10.5256	CDKN1C, CNTNAP2, RARG, MIR34C, WDR48, MIR34B, IHH, ATN1, COMT, COMP, HHEX, PPP1R13L, SIX3, FLVCR1, TMED2, ENPP1, EP300, LARGE1, TNS2, HOXA5, KDM2A, RMI1, PDE4D, NCOA3, EN1, HMGA1B, DICER1, RC3H2, KAT2A, SMO, TBL1XR1, GPD2, FKBP8, RARA, SOS1, STK40, PLEC, MEG3, PKDCC, NFIX, KMT2C, ANKRD11, NPR2, SLC1A2, PCDH15, ATP1A3, LNCPINT, H2-Q2, PRICKLE1, RASAL2, GIGYF2, ZFP36L1, FENDRR, TNKS2, ABL2, RBBP6, …	5407	157	20199	1.95114	2.68851e-07	9.2697e-09	8.96026e-09
GOTERM_BP_DIRECT	GO:0001843~neural tube closure	59	0.911056	1.31023e-10	9.88265	NCKAP1, RARG, SETD2, CELSR1, ARHGAP35, SALL1, ZIC2, SALL4, TMED2, PRKACA, PRKACB, TEAD2, BBS4, BRD2, KDM2A, APAF1, LMO4, WNT5A, COBL, SHROOM3, TSC1, SCRIB, ARID1A, ENAH, SFRP1, KAT2A, ZEB2, SFRP2, RARA, PFN1, RALA, ROCK2, TWIST1, LRP2, PRICKLE1, LIAS, LRP6, CECR2, HECTD1, DEAF1, ABL1, ABL2, TFAP2A, VASP, TGFB2, SEC24B, TGFB1, PTCH1, SEMA4C, FZD6, GLMN, ZIC5, GRHL2, SKI, BMP4, PTK7, LHX2, DLC1, PL…	5407	102	20199	2.16085	1.18157e-06	3.81109e-08	3.68387e-08
GOTERM_BP_DIRECT	GO:0030032~lamellipodium assembly	30	0.463249	2.65637e-10	9.57571	ITGB1, NCKAP1, CYFIP1, SPEF1, PTPRO, PXN, FGD4, ABLIM1, ABLIM2, ABLIM3, CAPZB, NCK2, RAC1, WHAMM, SH2B1, NCK1, VAV3, CARMIL1, DMTN, RHOD, VAV2, CCDC88A, GOLPH3, SPATA13, KIT, PMP22, ARHGEF4, ARHGEF7, AJUBA, VCL	5407	38	20199	2.94925	2.39551e-06	7.48516e-08	7.23529e-08
GOTERM_BP_DIRECT	GO:0046777~protein autophosphorylation	80	1.23533	3.7253e-10	9.42884	DDR1, ALK, SMG1, FLT1, FLT4, IGF1R, EEF2K, TRIM28, PIM1, TRIM24, PIM3, MAP3K9, PRKACA, JAK2, EPHB1, EPHB4, EPHB3, EPHA4, SYK, DAPK1, MINK1, DYRK1A, LMTK2, DYRK1B, IRAK3, VRK2, OXSR1, PASK, ERN1, ZAP70, MYO3A, MAPKAPK2, KIT, TYRO3, ULK2, FAM20C, SIK1, PRKD2, ULK1, PRKD1, SIK2, EPHA1, MET, CAMK2B, CAMK2D, SRC, CAMK2A, STK39, TTK, NLK, ACVR1B, STK4, CAMKK2, PAK1, STK33, ERBB4, MKNK1, MKNK2, MAP3K20,…	5407	158	20199	1.8915	3.35947e-06	1.01791e-07	9.83931e-08
GOTERM_BP_DIRECT	GO:0071277~cellular response to calcium ion	58	0.895615	4.72505e-10	9.32559	CPNE9, CPNE8, CPNE5, CPNE7, CPNE6, PKD2, CARF, RYR3, MYLK, CRHBP, EEF2K, CPNE1, CPNE3, SCN5A, CPNE2, JUNB, KCNH1, MEF2A, EDN1, ADGRV1, WNT5A, HPCAL1, ITPKB, ASPH, RASA4, KCNQ2, KCNQ3, DPEP1, NLGN1, PRKAA1, PRKAA2, AKR1CL, NRXN1, ALOX15, HPCA, RASAL1, RASGRP2, ADCY8, NEUROD2, PLCG2, SLC25A24, SYT5, DMTN, JUND, SYT2, FUS, KCNB1, BRAF, INHBB, NFATC1, SYT9, SYT7, SYT17, SYT6, SYT12, SYT11, WNK1, LGMN	5407	102	20199	2.12423	4.26104e-06	1.25311e-07	1.21128e-07
GOTERM_BP_DIRECT	GO:0007010~cytoskeleton organization	66	1.01915	7.08799e-10	9.14948	MYOM1, CNTNAP1, MAST4, MAST3, MAST2, MAST1, TNFAIP3, LSP1, SIPA1L3, SYNE3, MAEA, PCLO, CAPZB, PSTPIP2, ZMYM4, MDK, PALM, MLST8, AKT1, NEFM, RAC1, LARGE1, YWHAH, DST, STRADB, PRPF40A, RHOA, ARHGAP10, GAN, RHOU, AJUBA, UGT8A, PXN, PRICKLE1, CAMSAP1, FGD1, FGD2, FGD4, STRIP1, ZNRF1, ABLIM1, ABLIM2, ABLIM3, MAP3K20, RICTOR, PDZD8, PACSIN1, MARK1, SVIL, ZRANB1, DMTN, MICAL3, RANBP9, MICAL2, CDC42BPB, …	5407	123	20199	2.00453	6.39193e-06	1.82607e-07	1.76511e-07
GOTERM_BP_DIRECT	GO:0001701~in utero embryonic development	147	2.26992	7.47755e-10	9.12624	ZFP568, NCKAP1, ZFAND5, IHH, PLOD3, KEAP1, CMIP, EDNRA, TRIM28, CDH1, ZMIZ1, SALL4, MYB, SOX6, JUNB, SOX5, ACVR1, MBNL1, KDM2A, ENDOG, DNAAF2, NANOS3, MRTFB, ADAM10, SLC30A1, ATP11A, SOX10, MAPK8IP3, NRBP1, RUNX1, ADCY9, SMO, ERF, ANKS6, MEG3, KMT2D, NOTCH1, TSHZ3, ANKRD11, CHRD, TWIST1, UBR3, GATA3, RIC8A, 1700067K01RIK, MAN2A1, RDH10, MYH10, WDTC1, JAG2, BTF3, ZBTB18, SMAD2, SMAD4, SMAD3, FOXF1…	5407	350	20199	1.569	6.74323e-06	1.87292e-07	1.8104e-07
GOTERM_BP_DIRECT	GO:0060070~canonical Wnt signaling pathway	60	0.926498	1.26555e-09	8.89772	WNT2B, PTEN, DIXDC1, EDNRA, FRAT1, PEG12, FGF9, CDH1, ADGRA2, EDN1, FOXD1, WNT5B, WNT5A, SIAH1A, AXIN1, AXIN2, CSNK1E, ISL1, PYGO1, SFRP4, PYGO2, SFRP1, LATS2, SFRP2, YAP1, VPS4B, TCF7, LRP5, NID1, FOXO3, STK4, FOXO1, LRP6, STK3, WNT6, WNT11, FRZB, DVL1, DVL3, DISC1, WNT4, BCL9L, WNT10B, TCF7L2, WNT10A, TGFB1, FZD2, FZD5, WNT3A, FZD4, WNT7B, SIAH2, FZD6, DKKL1, KLF4, BCL9, SNAI1, SDC1, RAB5A, RECK	5407	109	20199	2.05636	1.14127e-05	3.08418e-07	2.98122e-07
GOTERM_BP_DIRECT	GO:1900273~positive regulation of long-term synaptic potentiation	26	0.401482	1.98919e-09	8.70132	APP, STAU1, CRTC1, CHRNA7, FMR1, ADRB1, ADCY8, ZDHHC2, NRGN, RELN, NPTN, DRD1, EPHB2, SLC18A3, MME, SHISA7, IGSF11, HNRNPK, CREB1, PRKAR1B, ADORA2A, CPEB3, SHANK3, PTPN5, PDE9A, LGMN	5407	32	20199	3.03527	1.79384e-05	4.67055e-07	4.51464e-07
GOTERM_BP_DIRECT	GO:0001649~osteoblast differentiation	60	0.926498	2.02009e-09	8.69463	IHH, ADAR, GLI3, SOX2, FGF9, CREB3L1, AKT1, ENPP1, MAP3K7, JUNB, IFT80, AXIN2, SIRT7, RUNX2, TGFBR3, SFRP1, SMO, LOX, HAND2, ERH, ASF1A, EPHA2, HDAC4, HDAC5, DLX5, COL11A2, SHOX2, CHRD, TWIST1, GLIS1, WNT11, MIR2861, MEF2D, CTHRC1, GDF10, WNT10B, WWTR1, SMAD4, GABBR1, SMAD3, H3F3B, WNT3A, WNT7B, H3F3A, IGF2, MAPK14, SMAD5, BMP6, FOSL2, COL1A1, BMP4, MAPK11, BMP3, BMP2, SNAI1, ID4, NF1, BMPR1B, LG…	5407	110	20199	2.03766	1.8217e-05	4.67055e-07	4.51464e-07
GOTERM_BP_DIRECT	GO:0043087~regulation of GTPase activity	48	0.741198	2.9418e-09	8.53139	RABGAP1, PLXND1, RASAL1, EFNA5, IQGAP2, RASAL3, RASIP1, RAP1GAP, FGD1, ARHGAP44, ALS2CL, SYNGAP1, CHN2, CHN1, MLST8, PLXNA1, RICTOR, PLXNC1, BVES, TBC1D15, EPHB3, EPHA5, VAV3, EPHA4, NTRK2, RABGAP1L, RDX, DAB2IP, ARHGAP27, GAPVD1, ADAP1, MTOR, VAV2, TRAPPC6A, BCL6, RASA3, RASA4, RASA2, NF1, PLXNB2, PLXNB1, ITGB1BP1, EPHA1, AGRN, CRK, AJUBA, NGEF, ARHGEF5	5407	81	20199	2.21376	2.65288e-05	6.63156e-07	6.41019e-07
GOTERM_BP_DIRECT	GO:0048511~rhythmic process	76	1.17356	4.61097e-09	8.33621	KDM5B, CRTC1, KDM8, BHLHE41, HNRNPU, RORA, AHR, PPP1CC, GPR176, DBP, NAMPT, PROK2, EP300, KLF10, NCOA2, USP7, KDM2A, FBXW7, CSNK1D, PROX1, CSNK1E, SIRT1, KAT2B, SFPQ, NCOR1, CREB1, CRY1, SIK1, PPARG, TOP1, PPARA, CLOCK, DDX5, NLGN1, PRKAA1, HDAC2, MAGEL2, PRKAA2, HDAC3, HLF, KMT2A, DHX9, ROCK2, MYCBP2, TWIST1, NPAS2, ENOX2, RAI1, MAPK9, FBXL21, MTA1, NFIL3, NOCT, NRIP1, NKX2-1, CREBBP, USP9X, SIA…	5407	154	20199	1.8436	4.15808e-05	1.01408e-06	9.80224e-07
GOTERM_BP_DIRECT	GO:0006897~endocytosis	99	1.52872	5.06786e-09	8.29518	ITSN2, APP, DGKD, TFRC, ITSN1, FNBP1L, RABGEF1, SH3GL2, CSNK1G3, FNBP1, MAGI2, ANK2, CSNK1D, TBC1D2B, CSNK1E, GAPVD1, SCAMP1, RUFY1, RAB34, KCNQ2, KCNQ3, RIN2, STEAP2, RAB5B, CHRNA7, RHOBTB1, MYO6, ABL1, ATP6V1H, PIP5K1C, SNX5, PACSIN1, RABGAP1L, CAV2, TNK2, SYNRG, ARHGAP27, EHD1, EHD4, AAK1, UNC119, RAB5A, LRP12, PICALM, DENND1C, DENND1B, HIP1, USP33, DENND1A, ARRB1, STON2, ARRB2, VLDLR, PIK3C2A…	5407	218	20199	1.69649	4.57009e-05	1.08802e-06	1.0517e-06
GOTERM_BP_DIRECT	GO:0030336~negative regulation of cell migration	74	1.14268	5.31173e-09	8.27476	MCTP1, ZMYND8, PTEN, ARID4A, ARID4B, MIA3, PTPRJ, LDLRAD4, PTPRK, ING1, ARHGAP4, ING2, DACH1, SIN3B, CDH1, ARHGDIA, PIP5KL1, DPYSL3, DAG1, CYP1B1, EMILIN2, ARID2, EPHA4, LIMCH1, MAGI2, RNF41, RHOB, DUSP22, NISCH, TGFBR3, SFRP1, TMEFF2, RAP2A, SFRP2, CDH11, PKP2, DPEP1, SINHCAF, EPHA1, ENG, GM266, KANK1, HDAC2, SRF, CHRD, FIGNL2, FOXO3, ACAN, WNT11, MUC2, RBBP4, SAP30L, NKX2-1, SUDS3, DRD1, SRGAP1…	5407	149	20199	1.85532	4.79e-05	1.0926e-06	1.05613e-06
GOTERM_BP_DIRECT	GO:0043547~positive regulation of GTPase activity	81	1.25077	5.33154e-09	8.27315	ITGB1, DOCK6, USP6NL, BCAR3, DENND1B, DOCK9, RASGRF2, DENND1A, RASGRF1, DOCK7, RAPGEFL1, ARHGAP35, PREX2, DOCK10, ARHGAP44, RASGEF1A, RASGEF1B, RASGEF1C, TBC1D30, EVI5L, RGS8, RGS6, RGS7, NDEL1, RALGAPA1, WNT5A, ARAP2, ARAP3, ARAP1, BCR, TBC1D20, RAPGEF2, ITGA6, PKP4, SOS1, RAPGEF5, ARHGEF7, RAPGEF6, SOS2, ARHGEF5, RAPGEF3, RAPGEF4, RTN4R, RGS16, ASAP1, ADRB1, ASAP2, RASGRP2, KALRN, RAP1GAP, ABR,…	5407	168	20199	1.80115	4.80787e-05	1.0926e-06	1.05613e-06
GOTERM_BP_DIRECT	GO:0010976~positive regulation of neuron projection development	88	1.35886	6.66222e-09		ATF1, DDR1, ITGB1, TENM3, KDM1A, SERPINE2, EPO, STMN2, HSPB1, PPP1R9A, ARHGAP35, PTBP1, HTR7, TNN, MDK, DPYSL3, NPTN, EP300, SCN1B, NCK1, TRIM67, SPHK1, WNT5A, MAGI2, ACSL6, PPP2R5B, P3H1, PPP2R5D, NRG1, ATP1B2, CBFA2T2, SIRT1, KAT2B, GPRC5B, LRRC7, RAPGEF2, ITGA6, HAP1, ADNP, ROR2, PRKD1, MAPT, TOX, MET, DBN1, ARF6, CAMK2B, NLGN1, NDRG4, LRP1, NRXN1, TWF1, MIR124A-3, ZFP804A, LRP6, RAP1A, RELN, …	5407	188	20199	1.74863	6.00781e-05	1.33496e-06	1.2904e-06
GOTERM_BP_DIRECT	GO:0045669~positive regulation of osteoblast differentiation	46	0.710315	1.40292e-08		YAP1, FBN2, CEBPA, CEBPB, DLX5, LRP5, ILK, LRP3, GLI3, SCUBE2, SCUBE3, PPP3CA, MIR210, LMNA, FFAR4, PDLIM7, CD276, WNT4, CTHRC1, ACVR1, GDF10, WNT10B, WWTR1, JAG1, JUND, WNT7B, SUCO, SOX11, NPNT, ACVR2B, SMAD5, BMP6, ACVR2A, RUNX2, VEGFA, BMP4, BMP2, SFRP2, GNAS, FAM20C, MIR3960, PRKD1, IL6ST, BMPR1B, FERMT2, BMPR1A	5407	79	20199	2.17523	0.000126507	2.75003e-06	2.65823e-06
GOTERM_BP_DIRECT	GO:2000463~positive regulation of excitatory postsynaptic potential	28	0.432366	1.53807e-08		APP, NLGN1, NLGN2, NRXN1, CHRNA7, PTEN, PRKCZ, RIMS2, RIMS1, GRK2, RELN, CUX2, NETO1, DVL1, BAIAP2, GRIN2C, GRIN2B, GRIP2, SSH1, GRIN1, STX1B, CACNB3, PRKAR1B, DLG4, TBC1D24, SHANK3, DBN1, SHANK1	5407	38	20199	2.75263	0.000138694	2.9508e-06	2.8523e-06
GOTERM_BP_DIRECT	GO:0001525~angiogenesis	123	1.89932	1.62341e-08		PANK2, PLXND1, EPO, UBP1, EMC10, RORA, RBPJ, ACTG1, EDNRA, FGF9, SOX17, PLAU, POFUT1, ADGRA2, GJA5, ANPEP, LEPR, CYP1B1, PROK2, NRCAM, THSD7A, CCN2, EPHB2, PKNOX1, MAP3K7, EPHB1, EPHB4, EPHB3, EPHA5, CCBE1, COL27A1, UNC5B, NANOS3, PRKCA, DICER1, VASH1, HSPG2, OVOL2, COL4A2, COL4A1, NINJ1, COL8A2, HOXB3, PRKD2, PRKD1, EPHA1, EPHA2, NOTCH1, ECSCR, TGFA, PDGFA, HIF1A, PIK3R6, ARHGAP22, CALD1, SRPK2,…	5407	292	20199	1.57361	0.000146388	3.04964e-06	2.94784e-06
GOTERM_BP_DIRECT	GO:0030335~positive regulation of cell migration	109	1.68314	2.13188e-08		SEMA5B, RIPOR1, FAM89B, CSF1, ETS1, MYLK, IGF1R, CCAR1, ACTG1, PLAU, CPNE3, EPHB2, SEMA6B, ACVR1, EPHA4, SEMA6C, MAP2K1, WNT5B, SEMA6D, ADAM10, PRKCA, SMO, RUFY3, ROR2, EPHA1, EPHA2, SEMA7A, NOTCH1, MAZ, PDGFB, TWIST1, PDGFA, PIK3R1, PLD1, PLD2, FAM83H, PODXL, PDGFC, STX4A, CARMIL1, TGFB2, CARMIL2, TGFB1, SMAD3, FZD4, FOXF1, RDX, FN1, SSH2, PTK2, COL1A1, BMP4, CPEB1, FER, BMP2, TRIP6, SNAI1, FERM…	5407	252	20199	1.61584	0.000192235	3.84464e-06	3.7163e-06
GOTERM_BP_DIRECT	GO:0048812~neuron projection morphogenesis	48	0.741198	2.43306e-08		NCKAP1, BRSK1, CNTNAP2, CNTNAP1, NLGN1, BRSK2, TRIO, NYAP1, UGT8A, NRXN1, ILK, PRICKLE1, CLU, THBS4, NTF5, ATXN2, PAK1, EPB41L3, SLIT1, TUNAR, VPS54, ZSWIM6, RAC1, ATP9A, MNX1, PACSIN1, MAP4K4, KIRREL3, MAP2K1, ANKRD27, WNT7B, WNT5A, MINK1, DAB2IP, DTNBP1, LIFR, DICER1, MYO16, WEE1, TAOK3, ADORA2A, CTTN, TAOK2, PLXNB1, SGK1, NBL1, DBN1, GAS7	5407	85	20199	2.10958	0.000219389	4.30175e-06	4.15815e-06
GOTERM_BP_DIRECT	GO:0018107~peptidyl-threonine phosphorylation	38	0.586782	2.72412e-08		CAMK2D, DYRK3, DYRK2, ROCK2, TNKS, STK39, TTK, ACVR1B, NLK, TTBK1, GRK2, TBK1, CHEK1, AKT3, AKT1, PRKACA, MAP3K7, CDC42BPG, PRKCD, DYRK1A, LMTK2, DYRK1B, OXSR1, CDC42BPB, HIPK1, CDC42BPA, MTOR, HIPK3, HIPK2, WNK1, MYO3A, BCL2, CDK1, ULK1, PRKD2, PRKD1, CDK5R1, MAP3K12	5407	61	20199	2.32717	0.000245631	4.72372e-06	4.56604e-06
GOTERM_BP_DIRECT	GO:0007409~axonogenesis	62	0.957381	3.61024e-08		APP, CNTNAP2, CNTNAP1, DOCK7, IGF1R, ACTG1, SYNGAP1, TNN, FLOT1, EPHB2, DST, WNT5A, PAX6, ANK3, ISL1, ZDHHC17, AFG3L2, CREB1, MAP1B, NUMB, ULK2, ULK1, MAPT, RTN4R, BRSK1, NUMBL, BRSK2, NRN1, NOTCH1, DLX5, ATL1, NPR2, PRICKLE1, KALRN, NTN1, NTN3, PTPRZ1, MAP2, SLITRK4, DVL1, TRIM46, SLIT1, SLITRK5, PIP5K1C, CTNNA2, MYH10, NTNG1, NTNG2, SEMA4A, SEMA4D, BCL11B, WNT3A, RYK, PTPN11, PTK2, SNAP91, DAB1…	5407	122	20199	1.89848	0.000325518	6.02843e-06	5.82719e-06
GOTERM_BP_DIRECT	GO:0007169~transmembrane receptor protein tyrosine kinase signaling pathway	56	0.864731	4.98095e-08		DDR1, EPHB6, ALK, FLT1, CSF1, FLT4, IGF1R, NRTN, EPHB2, EPHB1, SAMD10, EPHB4, EPHB3, EPHA5, EPHA4, EPHA7, EPHA6, SYK, FRS2, NRG1, GFRA1, GFRA3, GFRA2, GFRA4, TOM1L1, ZAP70, DOK2, DOK5, DOK6, KIT, TYRO3, ROR2, EPHA1, MET, EPHA2, SHC4, SHC2, SHC3, EPHA10, NTF5, EFS, ERBB3, ERBB4, ERBB2, ALKAL2, ALKAL1, NTRK2, YES1, RYK, NTRK3, MERTK, AHI1, AXL, FGFR4, FGFR3, BCAR1	5407	107	20199	1.95514	0.000449081	8.16604e-06	7.89344e-06
GOTERM_BP_DIRECT	GO:0008360~regulation of cell shape	69	1.06547	5.51313e-08		CYFIP1, PRAG1, PLXND1, SYNE3, ARHGAP35, ARHGDIA, SPRR2A1, PALM, RAC1, PLXNC1, BVES, TBCCD1, RHOG, SHROOM3, ARHGEF18, PRPF40A, ARAP1, PAKAP, KIT, GAS2, MYH9, CDC42EP1, PLEKHO1, RHOU, EZR, CRK, RHOQ, GAS7, EPB41, FBLIM1, HPN, PALM3, PXN, COCH, MYL12A, FGD1, MYL12B, GNA13, FGD4, FAM171A1, EPB41L2, P2RY1, EPB41L3, MYH14, PLXNA1, MYH10, MYH7B, SEMA4A, DMTN, SEMA4D, RDX, FN1, BAIAP2, PTK2, VEGFA, FMNL3…	5407	142	20199	1.81524	0.00049705	8.87712e-06	8.58079e-06
GOTERM_BP_DIRECT	GO:0007613~memory	61	0.941939	6.83881e-08		B4GALT2, GLP1R, GABRB3, APP, CRTC1, PTEN, HTR2A, SLC6A1, COMT, SLC8A2, HTR7, GRM7, NETO1, LARGE1, CIC, PDE4D, NRG1, CYP7B1, SORCS3, SHISA7, BACE1, KAT2B, CREB1, LMX1A, KCNQ2, ITGA8, ITGA5, LMX1B, MAPT, PLCB1, SHANK3, SLC24A2, NFIX, CHRNA7, CHAT, ATP1A3, FOXO6, ADRB1, PLA2G6, ADCY8, KALRN, CRHR1, NTF5, ATXN1, HRH3, CNR1, PAK6, DRD1, ASIC1, ATAD1, PLK2, IGF2, DTNBP1, GRIN2B, GRIN1, TAFA2, SYT11, PP…	5407	121	20199	1.88329	0.000616534	1.08185e-05	1.04574e-05
GOTERM_BP_DIRECT	GO:0006813~potassium ion transport	67	1.03459	9.13676e-08		KCNG1, KCNG4, KCNC1, KCNK9, KCNC2, KCNC3, KCNC4, CPOX, PKD2, ATP12A, KCNT2, GJA5, TMEM38A, TMEM38B, KCNH1, NSF, KCNH2, KCNH3, KCND2, KCND3, KCNH8, NANOS3, ATP1B3, TSC1, ABCC9, ATP1B2, SLC9A7, KCNQ1, KCNMA1, KCNQ2, KCNQ3, KCNQ4, KCNQ5, HCN4, SLC24A2, HCN3, SLC24A4, KCNE1, SLC24A3, VPS4B, KCNA3, ATP1A3, KCNA7, KCNMB4, SLC17A7, KCNN2, KCNN4, KCNJ4, KCNF1, KCNJ6, SLC12A4, SLC12A5, KCNJ11, KCNJ8, KCNI…	5407	138	20199	1.81372	0.000823613	1.42045e-05	1.37303e-05
GOTERM_BP_DIRECT	GO:0090630~activation of GTPase activity	48	0.741198	1.60227e-07		USP6NL, ARHGEF26, RASGRF1, DOCK7, AGAP2, AGAP1, AGAP3, ARHGAP22, ABR, ARHGAP42, TBC1D30, TBC1D10C, TBC1D14, TBC1D12, EVI5L, TBC1D17, EVI5, TBC1D15, NDEL1, RALGAPA1, GRTP1, NTRK3, RCC2, WNT5A, ARHGEF16, TBC1D8, RHOG, TBC1D9, ARHGAP29, TBC1D2B, TSC1, SCRIB, RANGAP1, MTSS2, TIAM2, BCR, SGSM1, TBC1D4, TBC1D5, SGSM3, SGSM2, TAX1BP3, EPHA1, CRK, NGEF, ARHGEF5, SLC27A4, EPHA2	5407	89	20199	2.01477	0.00144388	2.44875e-05	2.36701e-05
GOTERM_BP_DIRECT	GO:0007268~chemical synaptic transmission	75	1.15812	1.66756e-07		GABRB3, GABRB2, CNTNAP2, CHRM3, CHRM1, DOC2A, GRIK5, CLSTN1, HTR2C, STON2, HTR2A, GRIK2, HTR4, GLS, GRM4, HTR7, GRM7, GRM8, DLGAP1, LARGE1, SLC18A3, UNC13B, MINK1, CACNB1, GJD2, CACNB2, CACNB3, KCNMA1, VDAC3, MET, GRIA1, USP14, GRIA2, NLGN1, NLGN2, NRXN1, CHRNA7, NPR2, CHAT, NRXN2, CACNA1A, CACNA1C, LRP8, CACNA1G, LRP6, GJC1, SV2C, PTCHD1, HRH3, SV2A, MYO6, SLITRK5, SLC17A7, SNCB, SNCA, GRIA4, SL…	5407	162	20199	1.7295	0.00150268	2.50607e-05	2.42241e-05
GOTERM_BP_DIRECT	GO:0042472~inner ear morphogenesis	42	0.648548	1.74185e-07		HMX3, DLX5, DLX6, FOXG1, CHD7, USH1C, SIX1, GATA3, CELSR1, SOBP, NTN1, SOX2, ABR, FGF9, SIX4, FRZB, MYO6, ZIC1, CDH23, HOXA1, OTX1, EPHB2, TBX1, TFAP2A, EYA1, WNT3A, WNT5A, FZD6, PRRX2, ATP2B2, OTOP1, TBX3, BCR, TMIE, NR4A3, KCNQ1, ITGA8, SPRY2, KCNQ4, ROR2, NEUROG1, HMX2	5407	74	20199	2.12027	0.00156957	2.5748e-05	2.48885e-05
GOTERM_BP_DIRECT	GO:0048813~dendrite morphogenesis	32	0.494132	1.79381e-07		ITGB1, RERE, ROCK2, CAMK2A, ELAVL4, LRP4, CACNA1A, VLDLR, LRP8, CELSR2, TRAK2, PREX2, PPP3CA, MAP2, BTBD3, DVL1, SLITRK5, ABL2, MAP6, RAC1, CTNNA2, DACT1, MEF2A, FARP1, RBFOX2, DSCAM, MINK1, DTNBP1, MAPK8IP2, NFATC4, ABI1, PICALM	5407	50	20199	2.39086	0.00161635	2.60884e-05	2.52175e-05
GOTERM_BP_DIRECT	GO:0045600~positive regulation of fat cell differentiation	34	0.525015	2.20621e-07		CDS1, CEBPA, CEBPB, TPH1, LRP5, HTR2C, HTR2A, STK4, STK3, ZFP36L1, FRZB, WIF1, NOCT, ZFP385A, SH3PXD2B, AKT1, AAMDC, ZBTB7C, DACT1, WNT5B, ZBTB16, FNDC3B, DKKL1, AXIN2, TMEM64, UCHL3, SFRP1, BMP2, KLF5, SFRP2, CREB1, CARM1, PPARG, CCDC3	5407	55	20199	2.30935	0.00198758	3.15768e-05	3.05228e-05
GOTERM_BP_DIRECT	GO:0009952~anterior/posterior pattern specification	62	0.957381	2.28413e-07		RARG, BHLHE41, HOXC13, CELSR1, HOXC11, GLI3, HHEX, HOXA9, SCMH1, HOXA1, HOXA5, CDON, HES6, EMX2, TCF15, WNT5A, HNF1B, PAX6, SFRP1, SFRP2, SMO, HOXB4, HOXB3, HOXB2, HOXB6, HOXB5, KMT2A, TSHZ1, LRP5, HOXD13, HOXD11, PDS5A, MLLT3, LRP6, WIF1, HOXC5, HOXC4, HES1, MSX1, OTX1, HES3, TBX1, SMAD2, GDF11, SMAD4, WNT3A, CDX1, ZBTB16, NR2F2, HIPK1, ACVR2B, ACVR2A, HIPK2, HEYL, BHLHE40, HOXD4, HOXD3, GRSF1, …	5407	127	20199	1.82373	0.00205771	3.21812e-05	3.1107e-05
GOTERM_BP_DIRECT	GO:0051496~positive regulation of stress fiber assembly	36	0.555899	2.52533e-07		ROCK2, FHOD1, PXN, TESK1, ARHGEF10L, PPM1E, CDC42, PAK1, WNT11, SH3PXD2B, ABL1, CCN2, RAC1, PDLIM4, WNT4, S100A10, CARMIL1, SMAD3, LIMCH1, LIMK1, TSC1, BRAF, RHOC, RHOA, MTOR, CCDC88A, NOX4, EVL, ITGB1BP1, CD47, EPHA1, PFN1, FERMT2, ARHGEF5, RAPGEF3, PFN2	5407	60	20199	2.24143	0.00227475	3.50322e-05	3.38628e-05
GOTERM_BP_DIRECT	GO:0030512~negative regulation of transforming growth factor beta receptor signaling pathway	49	0.75664	2.95547e-07		FAM89B, ONECUT2, ARID4A, ARID4B, LDLRAD4, ING1, SPRED3, ING2, SPRED1, CDH3, PEG10, PDPK1, SIRT1, OVOL2, TGFBR3, PPM1A, EID2, CD109, PPARG, SINHCAF, PPARA, ZFP451, USP15, HDAC2, LRP1, HTRA1, GLG1, RBBP4, SAP30L, SNX25, PRDM16, NKX2-1, SUDS3, SKIL, ZBTB7A, BCL9L, SNX6, SMURF2, SMURF1, CAV2, CIDEA, SMAD6, VASN, SMAD7, SKI, BMP2, BRMS1L, SPRY2, SPRY1	5407	93	20199	1.96828	0.0026617	3.91904e-05	3.78822e-05
GOTERM_BP_DIRECT	GO:0010719~negative regulation of epithelial to mesenchymal transition	24	0.370599	3.21088e-07		FOXA1, EPHA4, TRIM62, HPN, DAB2IP, PTEN, PAWR, LDLRAD4, GATA3, USF3, VASN, VEGFA, OVOL2, SPRED3, MAD2L2, TGFBR3, SFRP1, SPRED1, SFRP2, NKX2-1, SPRY2, SPRY1, FOXA2, MARK1	5407	33	20199	2.71688	0.00289138	4.19601e-05	4.05594e-05
GOTERM_BP_DIRECT	GO:0006417~regulation of translation	72	1.1118	3.49595e-07		PIWIL1, APP, CYFIP1, HBS1L, FMR1, MSI1, CASC3, MSI2, BZW1, ELAVL1, RBM4, BOLL, ZFP385A, NCK2, AKT1, NCK1, NANOS1, CNOT6L, DAPK1, NANOS3, TSC1, LARP4B, IMPACT, DUS3L, RBM24, DHX9, DDX25, IREB2, ZFP706, FOXO3, ZFP36L1, FXR1, NEURL1A, CTIF, LARP1, UNK, MKNK1, MKNK2, IGF2BP1, IGF2BP3, IGF2BP2, EIF4E, GCN1, PAIP1, ZFP598, EIF2AK3, PA2G4, PUM1, LARP6, TARBP2, PUM2, PPP1CA, DAZL, CNOT6, CPEB1, CNOT7, AG…	5407	156	20199	1.72418	0.00314768	4.50328e-05	4.35296e-05
GOTERM_BP_DIRECT	GO:0035924~cellular response to vascular endothelial growth factor stimulus	22	0.339716	3.80298e-07		RAMP2, SEMA6A, FLT1, NOTCH1, EGR3, FLT4, SPHK1, DAB2IP, GAB1, HSPB1, MAPK14, VEGFA, DLL4, ERN1, NR4A1, MAPKAPK2, SPRY2, AKT1, GAS1, PRKD2, ITGB1BP1, PRKD1	5407	29	20199	2.83399	0.00342365	4.82978e-05	4.66856e-05
GOTERM_BP_DIRECT	GO:0031047~gene silencing by RNA	36	0.555899	4.40175e-07		TDRKH, PIWIL1, DDX4, DHX9, TUT4, FMR1, SRRT, ADAR, RBM4, HENMT1, ASZ1, MAEL, MOV10L1, SNIP1, CNOT6L, TDRD9, TEX15, DICER1, PTPN13, TARBP2, TDRD1, MOV10, CNOT6, LIN28B, LIN28A, CNOT7, AGO3, CNOT1, CNOT11, AGO4, CNOT2, CNOT3, AGO2, PABPC1, AJUBA, TNRC6A	5407	61	20199	2.20468	0.00396163	5.51259e-05	5.32857e-05
GOTERM_BP_DIRECT	GO:0050775~positive regulation of dendrite morphogenesis	27	0.416924	4.61842e-07		ACHE, NUMBL, ILK, PTPRF, RAB21, GRIP1, CUX2, CUX1, ACTR3, SH3GLB1, EPHA4, CDKL3, ANKRD27, FZD4, SS18L1, WNT5A, PIAS2, FBXO31, PTPRD, AFDN, DLG4, MYO5B, TBC1D24, NUMB, SGK1, MET, OBSL1	5407	40	20199	2.52161	0.00415623	5.70469e-05	5.51426e-05
GOTERM_BP_DIRECT	GO:0048013~ephrin receptor signaling pathway	26	0.401482	5.46283e-07		EPHB6, ANKS1, EPHA10, EFNA5, CHN1, NCK2, EPHB2, EPHB1, EPHB4, EPHB3, ANKS1B, NCK1, EPHA5, EPHA4, EPHA7, EPHA6, PTPN11, PTK2, EFNA3, DIAPH2, EFNA2, EPHA1, CRK, NGEF, EPHA2, CDK5R1	5407	38	20199	2.55601	0.00491427	6.65654e-05	6.43433e-05
GOTERM_BP_DIRECT	GO:0007517~muscle organ development	41	0.633107	5.90222e-07		ITGB1, LAMA5, RIPOR2, MEGF10, CHAT, FHL1, ZFP609, TWIST1, ZBTB42, FOXK1, JPH1, COL19A1, FXR1, BTBD1, SGCB, LMNA, DPF3, MSX1, LARGE1, TBX1, UNC45A, UNC45B, ZFHX3, CHKB, TCF15, MRTFB, DTNBP1, NRG1, LBX1, SIRT1, COPRS, EID2, DES, NPHS1, PAX7, SCN8A, ADGRB1, ID3, MET, HDGFL2, VAMP5	5407	74	20199	2.06979	0.00530848	7.02889e-05	6.79426e-05
GOTERM_BP_DIRECT	GO:0008104~protein localization	77	1.18901	5.92432e-07		CLIC5, CNTNAP2, SCYL3, ITSN1, DDX42, PLOD3, DOC2B, LYST, GRIP1, SCML2, IMMP2L, DUOXA1, SUMO2, PALM, TMED2, CEP250, NRCAM, LARGE1, BBS4, AMN, EXOC8, WNT5A, SCRIB, ANK2, AXIN2, CSNK1E, HSPG2, MAPK8IP3, PAKAP, PARD3B, SLC9A2, RAP2A, FRMD6, LATS2, HEATR5A, HEATR5B, PARD3, ULK1, HAP1, AJUBA, PLEC, MACF1, CD63, CCDC68, WNK4, LRP4, AKAP7, CDC42, GGA1, CRACR2B, ALS2CL, LMNA, MGAT3, CTNNA1, VPS54, ABL2, D…	5407	172	20199	1.67238	0.00532831	7.02889e-05	6.79426e-05
GOTERM_BP_DIRECT	GO:0043491~protein kinase B signaling	53	0.818406	7.6475e-07		ERRFI1, CNTNAP2, IRS1, PTEN, PIK3CD, ILK, HTR2A, PIK3C2A, PEAR1, IGF1R, PIK3C2B, PREX2, SESN2, AKT1, TNFSF11, NKX3-1, EDN1, NRG1, HMGA1B, GAB2, PIK3CA, LOX, TYRO3, GAS6, EPHA2, PPARD, NYAP1, PDGFB, ATP1A3, PIK3R2, PRR5L, LRP2, PIK3R1, GATA3, ZFP36L1, STK3, MTM1, ERBB3, INPP5F, ERBB2, LINGO1, FKRP, PLEKHA1, HMGA1, MERTK, BTBD10, MYO16, DLG1, RPS6KB1, AXL, KBTBD2, MKRN2, NF1	5407	106	20199	1.86786	0.00687279	8.95552e-05	8.65658e-05
GOTERM_BP_DIRECT	GO:0007264~small GTPase mediated signal transduction	51	0.787523	8.76136e-07		DOCK6, BCAR3, DOCK5, ARHGAP8, DOCK3, DOCK9, RASGRF2, ITSN1, RASGRF1, DOCK7, RND2, RAPGEFL1, DOCK10, YWHAQ, RASGEF1B, RASGEF1C, PLCE1, RAC1, VAV3, SH2D3C, RHOG, ARHGEF18, RHOC, RHOD, RHOA, VAV2, RHOB, RUFY1, TIAM2, BCR, RAPGEF2, RHOU, SOS1, RAPGEF5, ARHGEF7, SOS2, RHOQ, RAPGEF3, RAPGEF4, RASGRP2, RHOBTB1, RAP1B, CDC42, RAP1A, G3BP2, RAB4A, CCDC88A, DAB1, CCDC88C, RGL1, RGL2	5407	101	20199	1.88635	0.00786987	0.000101284	9.79026e-05
GOTERM_BP_DIRECT	GO:0007612~learning	41	0.633107	9.38916e-07		GABRB3, SLC24A2, CNTNAP2, APP, NFIX, NRXN1, CTNND2, ELAVL4, ATP1A3, SLC6A1, COMT, PPP1R9B, SLC8A2, JPH4, GRM4, ATXN1, RELN, HRH3, PRKAR2B, CHST10, PAK6, ABL2, DRD1, EPHB2, CIC, NTSR1, ATAD1, NTRK2, SLC12A5, SORCS3, GRIN2B, GRIN1, FOSL1, SYT11, KCNQ2, VDAC3, AMPH, FGF13, PLCB1, SHANK3, TLR2	5407	75	20199	2.04219	0.00843141	0.000107167	0.00010359
GOTERM_BP_DIRECT	GO:0000381~regulation of alternative mRNA splicing, via spliceosome	35	0.540457	9.55982e-07		KHDRBS1, KHDRBS2, DDX5, RBM25, RBM47, CELF1, CELF2, FMR1, CELF3, CELF4, HNRNPU, CELF5, CELF6, FXR1, PTBP1, RBM4, RBM15B, SAP18, ZBTB7A, RBM11, TIA1, SAP18B, SRRM4, RBFOX1, RBM15, RBFOX2, RBFOX3, DYRK1A, REST, RBMXL1, NOVA1, NOVA2, SRSF2, RBM20, RBM24	5407	60	20199	2.17917	0.00858399	0.000107751	0.000104154
GOTERM_BP_DIRECT	GO:0002062~chondrocyte differentiation	39	0.602224	9.73602e-07		RB1, WNT2B, NPR2, SHOX2, COL11A2, IHH, SCX, PTH1R, LTBP3, HOXD11, ADAMTS12, HIF1A, GLI3, FGF9, SIX2, CCN2, SOX6, MEF2D, SOX5, ADAMTS7, WNT10B, TGFB1, WNT5B, HMGA2, IFT80, PRKCA, MAPK14, HSPG2, RUNX2, FOSL2, RUNX1, BMP4, EXT2, TWSG1, BMP2, NFIB, ROR2, BMPR1B, BMPR1A	5407	70	20199	2.08133	0.00874152	0.000108382	0.000104764
GOTERM_BP_DIRECT	GO:0030900~forebrain development	49	0.75664	9.95233e-07		DRAXIN, APP, SETD2, IKZF1, GLI3, ARHGAP35, SOX2, HHEX, SOX1, MECOM, ZIC1, RAC1, EMX2, APAF1, MRTFB, MRTFA, FRS2, PAX6, SSTR1, POU3F1, ARID1A, MAPK8IP3, SSTR4, NCOR2, TWSG1, NUMB, NOTCH3, NUMBL, NOTCH1, NFIX, SRC, SRF, FOXG1, CHRD, LRP2, LRP6, RELN, TTC21B, MSX1, OTX1, NR2F1, NR2F2, ZIC5, BMP4, NFIB, DLC1, NEUROG1, FGFR3, NEUROG3	5407	96	20199	1.90677	0.00893486	0.000109439	0.000105786
GOTERM_BP_DIRECT	GO:0001501~skeletal system development	61	0.941939	1.55095e-06		CDKN1C, ERRFI1, CHD7, IHH, PTH1R, BMI1, HOXC11, HAPLN2, COMP, GJA5, SH3PXD2B, ZIC1, PITX1, HOXA5, NKX3-2, EDN1, COL27A1, FST, IFT80, ASH1L, RUNX2, PAX1, TLE5, RUNX1, FAM20C, ROR2, EPHA2, HOXB5, HDAC4, FOXC1, PKDCC, NFIX, COL11A2, CHRD, LNCPINT, HOXD13, LTBP3, HOXD11, RAI1, ACAN, GNA11, USP1, HOXC4, CACNA1S, JAG2, GDF11, TGFB2, TGFB1, SMAD3, ZBTB16, EIF2AK3, ACVR2B, TBX3, PUM2, COL1A1, BMP4, GNAQ,…	5407	130	20199	1.75291	0.0138891	0.000166487	0.000160929
GOTERM_BP_DIRECT	GO:0045666~positive regulation of neuron differentiation	53	0.818406	1.57654e-06		ITGB1, APP, EPO, PTEN, SOX2, SALL1, DUOXA1, CPNE1, DNMT3B, RGS6, CDON, ACTR3, NCOA1, MMD, TCF12, SOX11, ADRA2C, MAPK8IP3, RHOA, GPRC5B, IMPACT, MAP1B, RARA, ARHGEF2, NBL1, FOXG1, MIR124A-3, SOCS2, NEUROD2, BRINP1, SHOC2, NKX2-5, NKX6-1, BEND6, IRX3, GDF6, BMP6, BMP4, HEYL, REST, BMP2, DAB1, LIN28A, BCL6, VWC2, TCF4, TCF3, HOXD3, TRIM32, NEUROG1, EIF4G1, FOXA2, NEUROG3	5407	108	20199	1.83327	0.0141166	0.000167243	0.00016166
GOTERM_BP_DIRECT	GO:0002053~positive regulation of mesenchymal cell proliferation	24	0.370599	1.61094e-06		TBX1, FBXW4, IRS1, FOXF1, PRRX2, SHOX2, WNT5A, LRP5, IHH, CHRD, PDGFA, IRS2, HMGB1, ARHGAP5, FOXP2, SYNE1, LRP6, FOXP1, MYCN, FGF9, SMO, MYC, GAS1, BMPR1A	5407	35	20199	2.56163	0.0144225	0.000168905	0.000163267
GOTERM_BP_DIRECT	GO:0032956~regulation of actin cytoskeleton organization	47	0.725757	1.66071e-06		RALA, LRP1, ROCK2, STAU2, ITGB3, TESK1, DIXDC1, ILK, CELSR1, EFNA5, IQGAP2, RND2, ARHGAP35, ARHGAP44, CDC42, PAK1, MLST8, CCL27A, ABL1, RICTOR, RAC1, ACTR3, EPHA5, TGFB2, DMTN, TGFB1, PRKCD, RHOG, HIP1R, BAIAP2, RHOC, RHOD, CORO2B, RHOA, MTOR, CCDC88A, BST1, TAOK1, DLC1, TAOK2, FSCN1, CRK, PAM, ARHGEF5, RAPGEF3, CDK5R1, SMIM22	5407	92	20199	1.90846	0.0148647	0.000172122	0.000166377
GOTERM_BP_DIRECT	GO:0051726~regulation of cell cycle	97	1.49784	1.74201e-06		FOXA1, RB1, RIPOR2, CCNI, TRRAP, CCNF, JADE1, JADE3, JADE2, ACTG1, EPC2, CCNL2, SKP2, PRKACA, JUNB, NANOS3, ESX1, TSC1, DICER1, VASH1, OVOL2, BCR, CCNE2, CCNE1, MADD, INO80D, MEAF6, FOXG1, PRDM11, BRINP1, ABL1, MBIP, SFN, GAS2L1, SKIL, KAT14, WNT10B, PNPT1, TGFB1, JUND, GADD45A, INO80, PUM1, CDK9, COPS5, ZZZ3, SON, YEATS2, BCL2, MDM2, MDM4, PSMG2, ITGB1, CDKN1C, FOXE3, CELF1, PTEN, IFNZ, PKD2, FO…	5407	235	20199	1.54198	0.0155868	0.000178497	0.000172539
GOTERM_BP_DIRECT	GO:0042391~regulation of membrane potential	52	0.802965	2.03308e-06		GABRB3, GABRB2, GRIK5, GRIK3, GRIK2, SLC4A4, RIMS2, RIMS1, RIMS4, PIEZO2, PIEZO1, SLC39A8, BVES, KCNH1, KCNH2, KCNH3, KCNH4, KCNH8, ANO1, KCNQ1, KCNMA1, KCNQ2, HCN4, POPDC3, HCN3, NLGN1, CHRNA3, NLGN2, CHRNA4, CHRNA7, NEDD4L, CACNA1A, SLC1A6, CACNA1G, CACNA1I, DPP6, CACNG2, ASIC2, ASIC1, KCNJ11, WWP2, GRIN2C, GRIN1, SLC4A8, DLG1, PEX5L, GLRB, NEDD4, CNIH2, KCNK2, HCN2, HCN1	5407	106	20199	1.83261	0.0181673	0.000205981	0.000199105
GOTERM_BP_DIRECT	GO:0060021~palate development	43	0.66399	2.07631e-06		GABRB3, PKDCC, BNC2, FOXE1, DLX5, DLX6, SCHIP1, SATB2, COL11A2, CHD7, TWIST1, MEOX2, PDS5A, GLI3, LRP6, SGPL1, WNT11, PRDM16, MSX1, MSC, EPHB2, EPHB3, TFAP2A, GDF11, FOXF2, PLEKHA1, TIPARP, VAX1, ACVR2B, TBX3, TBX2, SKI, TGFBR3, PYGO2, ASPH, HAND2, SNAI1, GAS1, BCOR, ANP32B, IRF6, SOS1, BMPR1A	5407	82	20199	1.95897	0.01855	0.000208023	0.000201079
GOTERM_BP_DIRECT	GO:0007519~skeletal muscle tissue development	41	0.633107	2.27414e-06		MEG3, POPDC3, NFIX, DYSF, SIX1, MEOX2, COL19A1, NEURL1A, LDHA, SIN3B, SIX4, HLX, MYH14, EP300, VPS54, CACNA1S, MSC, SKIL, BVES, CDON, ZBTB18, MYH7B, SVIL, MBNL1, FKRP, TGFB1, NR2F2, GPCPD1, MAPK14, RHOA, FOXP2, FOXP1, MYLPF, NPHS1, PAX7, NF1, VGLL2, HOXD9, MET, VAMP5, PLEC	5407	77	20199	1.98915	0.0202993	0.00022534	0.000217817
GOTERM_BP_DIRECT	GO:0009887~animal organ morphogenesis	69	1.06547	2.33317e-06		WNT2B, SYCP2, THRA, IGF1R, TGM1, FGF5, HHEX, FGF9, TNFSF11, EP300, EPHB2, SMARCC1, PROP1, WNT5B, WNT5A, PAX5, HSPG2, PAX1, PRKAR1B, PRKAR1A, PAX7, NBL1, LAMA5, LAMA2, NTN4, PDGFA, PRICKLE1, NTN1, NTN3, WNT6, WNT11, RDH10, PDGFC, FGF20, NKX2-1, SLIT3, FGF22, WNT4, NEK8, NTNG1, WNT10B, NTNG2, GDF11, WNT10A, TGFB1, JAG1, FOXF2, EYA1, WNT3A, CDX1, FOXF1, PTCH1, WNT7B, IGF2, PBX3, VEGFC, PBX2, MEIS3, …	5407	154	20199	1.67379	0.0208207	0.000228676	0.000221042
GOTERM_BP_DIRECT	GO:0071805~potassium ion transmembrane transport	59	0.911056	2.55328e-06		KCNG1, KCNG4, KCNC1, KCNK9, KCNC2, LRRC38, KCNC3, KCNC4, PKD2, KCNT2, TMEM38A, LARGE1, TMEM38B, KCNH1, KCNH2, KCNH3, KCNH4, KCND2, KCND3, KCNH8, KCNK12, ATP1B3, ABCC9, SLC9A2, SLC9A5, SLC9A7, KCNQ1, KCNMA1, KCNQ2, KCNQ3, KCNQ4, KCNQ5, HCN4, SLC24A2, HCN3, SLC24A4, KCNE1, SLC24A3, HPN, WNK4, KCNA3, KCNA7, DPP6, KCNN2, KCNN4, KCNF1, SLC12A4, SLC12A5, KCNJ11, KCNJ8, KCNIP1, KCNIP2, KCNB1, KCNIP4, KC…	5407	126	20199	1.74926	0.0227624	0.000247558	0.000239294
GOTERM_BP_DIRECT	GO:0000165~MAPK cascade	51	0.787523	2.62206e-06		YWHAE, PEBP1, BMYC, IGF1R, MYC, MAP3K6, MAP3K7, MAP3K4, MAP3K5, MEF2A, MAP2K4, MAP2K1, EDN1, MAP2K2, IGFBP4, PRKCE, MINK1, GAB1, NRG1, ASH1L, MAPK8IP2, ITPKB, RAF1, SHANK3, NPR2, ZFP36L2, ZFP36L1, PABPN1, MAP3K20, MBP, MAP4K4, PEA15A, BRAP, MAP3K1, SMAD3, RHBDD3, BRAF, MAPK14, PTK2, MAPK12, NFKB1, MAPK13, MAPK11, MAP3K15, TAOK3, NPHS1, TAOK2, NF1, FGF13, FGFR3, MAP3K11	5407	104	20199	1.83194	0.0233684	0.000251523	0.000243126
GOTERM_BP_DIRECT	GO:0045665~negative regulation of neuron differentiation	42	0.648548	2.68262e-06		ITGB1, NOTCH3, DDX6, APP, CASZ1, BEX1, NOTCH1, FMR1, FOXG1, DIXDC1, DTX1, NR2E1, FOXO3, SOX21, RAP1GAP, GLI3, SOX2, PTBP1, SIX3, TUNAR, SHOC2, HES1, APBB1, EIF4E, GDF11, JAG1, IRX3, ZFP536, PAX6, OLIG2, ISL1, RHOA, MIB1, CIT, DISP3, REST, TLX3, LMX1A, CTDSP1, TTC3, ID4, FOXA2	5407	80	20199	1.96125	0.0239016	0.000254623	0.000246123
GOTERM_BP_DIRECT	GO:0051091~positive regulation of sequence-specific DNA binding transcription factor activity	56	0.864731	2.85766e-06		FOXA1, FANK1, APP, SMARCB1, PTEN, TRIM8, PPP3CA, ZIC2, AKT1, TNFSF11, EP300, TRIM27, JAK2, HMGN3, NKX3-1, EDN1, TRIM62, PPP2R5B, PPRC1, MID2, RNF41, TRAF5, KIT, PRKD2, PPARG, PLPP3, ARHGEF5, HDAC4, HDAC5, SP100, HDAC2, SRF, LRP5, TNFRSF11A, LRP6, STK3, NEUROD2, PLCG2, WNT10B, CREBBP, FZD2, WNT3A, FZD4, CDKN2A, ESR1, HIPK2, PINK1, BMP2, COPS5, TRIM37, TCF3, FCGR2B, TRIM32, NEUROG1, MBTPS2, RNF220	5407	118	20199	1.77288	0.0254412	0.000268412	0.000259452
GOTERM_BP_DIRECT	GO:0007179~transforming growth factor beta receptor signaling pathway	49	0.75664	3.05807e-06		NRROS, ITGB5, ONECUT2, ZFYVE9, ARRB2, PTPRK, LRRC32, ZMIZ1, MAP3K7, APPL2, APPL1, ACVR1, ARAP1, NPNT, SIRT1, DUSP22, TGFBR3, TWSG1, CREB1, ITGA8, ENG, USP15, SRC, PXN, LTBP4, LTBP3, NLK, LTBP1, GLG1, FUT8, SKIL, SMAD2, TGFB2, SMAD4, MAP3K1, TGFB1, SMAD3, USP9X, CAV2, SMAD6, SMAD5, PTK2, HIPK2, SMAD7, BMP2, ZYX, BMPR1B, FERMT2, BMPR1A	5407	99	20199	1.84899	0.0272009	0.000281374	0.000271981
GOTERM_BP_DIRECT	GO:0001568~blood vessel development	43	0.66399	3.12034e-06		FOXC1, DLX3, NPR2, CHD7, PDGFB, AHR, SHB, PKD1, HIF1A, ANTXR1, FOXO1, BMPER, WIF1, GJA5, FLVCR1, ITGAV, LARGE1, TBX1, MAP3K3, TCF7L2, EGFL7, TGFB2, PROP1, KCNJ8, FZD4, FOXF1, SPHK1, ESX1, ABCC9, PAX6, PTK2, TBX3, VEGFA, MIB1, GATAD2A, COL1A1, TGFBR3, BMP4, LOX, MDM2, RAPGEF2, PLPP3, EPHA2	5407	83	20199	1.93537	0.0277471	0.000282423	0.000272995
GOTERM_BP_DIRECT	GO:0035418~protein localization to synapse	16	0.247066	3.13211e-06		NLGN1, NLGN2, STAU1, HOMER1, STAU2, NRXN1, BAIAP2, KLC1, RELN, PCLO, NPHS1, DLG4, DLGAP1, BSN, ASIC2, SHANK1	5407	19	20199	3.14586	0.0278503	0.000282423	0.000272995
GOTERM_BP_DIRECT	GO:0043524~negative regulation of neuron apoptotic process	84	1.2971	3.24518e-06		BARHL1, GLP1R, CNTFR, PLXND1, FMR1, GBE1, ITSN1, CBLC, ILK, SIX1, ARRB1, ARRB2, GRIK2, CLU, FOXQ1, SYNGAP1, GRM7, SIX4, MDK, JAK2, PDPK1, UNC5B, EN2, VSTM2L, EN1, ISL1, SIRT1, TOX3, SMO, PIK3CA, ADORA2A, TMBIM4, TYRO3, ADNP, IL6ST, CEBPB, SET, BHLHB9, NFIX, LRP1, STXBP1, AMIGO2, AGAP2, XIAP, CACNA1A, AMBRA1, HIF1A, CRHR1, HSPD1, NTF5, ERBB3, PTPRZ1, RAD21, UCP2, FGF20, SNCB, SNCA, SNX6, TFAP2A, F…	5407	199	20199	1.57688	0.028841	0.000289578	0.000279912
GOTERM_BP_DIRECT	GO:0060997~dendritic spine morphogenesis	17	0.262508	3.2757e-06		EPHA5, CTNND2, PRMT3, PTEN, WASL, DOCK10, CDC42, DLG4, MYO5B, DVL1, DIP2A, EPHB2, EPHB1, ZFP365, SHANK3, EPHB3, SHANK1	5407	21	20199	3.02415	0.0291082	0.000289578	0.000279912
GOTERM_BP_DIRECT	GO:0007420~brain development	93	1.43607	3.37257e-06		ALK, B4GALT2, GABRB3, ROBO2, HMX3, MAST1, AATK, IRS2, NR2E1, BMI1, SOX21, GLI3, IGF1R, DMBX1, SOX2, IMMP2L, SOX1, CDH2, HERC1, ZIC1, SIX3, KIF21B, MACROD2, LARGE1, CIC, SOX6, SOX4, EOMES, EPHA7, EMX2, APAF1, SLC6A17, NCOA6, SPHK1, MINK1, SOX11, PAX6, UNC5C, SOX12, POU3F1, EML1, HSPG2, POU3F2, POMGNT1, POU3F3, BCR, PYGO2, COL4A1, KCNQ2, TBC1D23, PLCB1, MET, DSCAML1, HMX2, CERS1, FOXC1, RTN1, NFIX,…	5407	226	20199	1.53726	0.029956	0.000295247	0.000285391
GOTERM_BP_DIRECT	GO:0031175~neuron projection development	77	1.18901	3.76994e-06		ITGB1, RB1, APP, CYFIP1, CNTNAP2, CNTNAP1, RASGRF1, DOCK7, PTEN, STMN2, BICDL1, PTPRK, PPP1R9A, FRY, AREG, IGF1R, PPP1R9B, SAMD14, EDNRA, HERC1, CDH1, TMEM108, NRTN, SCN1B, SH3GL2, NDEL1, PSD, EDN1, UNC5A, MRTFB, NGB, MRTFA, GFRA1, MAP1B, TBC1D24, RAPGEF2, ULK1, HAP1, MAPT, TBC1D23, NPTXR, HDGFL3, SEMA7A, NLGN1, NRXN1, SRF, PRICKLE2, PRICKLE1, CAMSAP1, PLD2, BLOC1S4, MAPK9, MAP2, MICALL1, NCAM1, …	5407	179	20199	1.60698	0.033426	0.000326861	0.00031595
GOTERM_BP_DIRECT	GO:0090263~positive regulation of canonical Wnt signaling pathway	56	0.864731	3.93845e-06		THRA, USP34, LRRK1, ILK, NRARP, RBPJ, HHEX, FRAT1, CDH3, PEG12, FGF9, ADGRA2, SOX4, DACT1, CSNK1G3, USP47, CSNK1D, CSNK1E, SFRP4, PPM1A, SFRP1, GPRC5B, ZEB2, PPM1B, SFRP2, LMX1A, TBL1XR1, ADNP, ROR2, YAP1, KANK1, SRC, TNKS, DLX5, XIAP, GSKIP, LYPD6, TNKS2, TTC21B, UBR5, WNT10B, MAP3K1, TGFB1, SMAD3, WNT3A, NFKB1, TMEM198, COL1A1, WNK1, PTK7, WNK2, GID8, FGFR3, RECK, LGR4, RNF220	5407	119	20199	1.75798	0.0348937	0.000338219	0.000326929
GOTERM_BP_DIRECT	GO:0043507~positive regulation of JUN kinase activity	29	0.447807	3.9776e-06		TNFRSF11A, FGD2, FGD4, PAK1, MAP3K7, SASH1, MAP3K4, MAP3K5, EPHA4, MAP2K4, MAP4K2, PTPN1, EDN1, MAP3K1, FZD5, SYK, FZD4, MAGI3, WNT5A, DAB2IP, AXIN1, MAPK8IP3, TIRAP, ERN1, ZEB2, TAOK3, MAP3K11, ARHGEF5, MAP3K12	5407	48	20199	2.25699	0.0352344	0.000338359	0.000327064
GOTERM_BP_DIRECT	GO:0006351~transcription, DNA-templated	52	0.802965	4.04688e-06		PHF3, DIDO1, SCX, AFF3, AFF1, HOXA9, MYC, GPBP1, SLC39A8, MEF2A, FOXD3, RFX3, POLRMT, CBFA2T2, CBFA2T3, PIAS2, COL4A2, POLR1A, POLR1C, NFAT5, CEBPA, CEBPB, DNMT1, CEBPE, CEBPG, LIN9, NFIL3, POLR2F, HIVEP2, POLR2H, ZBTB7A, SCAI, POLR2K, POLR2L, RUNX1T1, SMAD4, GTF2H1, NFATC1, INO80, KLF4, TBX3, HINFP, NFATC4, NR4A2, CDK2, POLR3E, PPP1R1B, MKRN2, TCEA1, HOXD3, TAF4, HOXD9	5407	108	20199	1.79868	0.0358369	0.000341035	0.000329651
GOTERM_BP_DIRECT	GO:0051897~positive regulation of protein kinase B signaling	92	1.42063	4.20076e-06		DDR1, ITGB1, FLT1, NCF1, IRS1, ITSN1, PIK3CD, ILK, IRS2, PTPRJ, ARRB2, IGF1R, GRM2, GPER1, SESN2, CPNE1, TNFSF11, RAC1, JAK2, NKX3-1, VAV3, UNC5B, NRG1, SIRT1, VAV2, PIK3CA, SPECC1L, TYRO3, ITGB1BP1, ROR2, PRKD1, GAS6, TSPYL5, PPARD, HBEGF, ENG, PHLPP1, AKR1CL, SRC, NRXN1, MAZ, PDGFB, AGAP2, PDGFA, PRR5L, LRP2, AMBRA1, GATA3, CBL, STK3, PLD2, RASD2, CDC42, RELN, THPO, ERBB4, ERBB2, PDGFC, RICTOR,…	5407	224	20199	1.53431	0.0371739	0.000350724	0.000339017
GOTERM_BP_DIRECT	GO:0003151~outflow tract morphogenesis	35	0.540457	4.26959e-06		NOTCH1, PLXND1, SEMA3C, ILK, SIX1, PRICKLE1, RBPJ, HIF1A, LRP6, WNT11, SOX17, GJA5, TBX20, DVL1, HES1, NKX2-5, TBX1, TFAP2A, SEC24B, TGFB2, FZD2, EYA1, SOX11, ISL1, TBX3, VEGFA, TBX2, TGFBR3, BMP4, HEYL, SFRP2, HAND2, NEDD4, ZFPM1, BMPR1A	5407	63	20199	2.0754	0.0377714	0.000353201	0.00034141
GOTERM_BP_DIRECT	GO:0048856~anatomical structure development	37	0.57134	6.32758e-06		LRP1, NOTCH4, LRP4, SIX1, NR2E1, HOXD11, NR2C2, NR2C1, HOXC11, GLI3, HECTD1, RXRA, SIX4, TAPT1, WNT4, GPR157, TFAP2A, WNT10B, EGFL7, WNT10A, TFAP2E, EYA1, EYA2, EYA4, NR2F1, PAX6, PAX5, NR2F2, DICER1, PAX1, HINFP, NR2F6, PYGO1, BMP4, PYGO2, ZEB2, PAX7	5407	69	20199	2.00321	0.0554648	0.000514016	0.000496858
GOTERM_BP_DIRECT	GO:0043161~proteasome-mediated ubiquitin-dependent protein catabolic process	94	1.45151	6.39607e-06		OTUD5, UBE2D3, ARRB1, ARRB2, ANKRD9, PSMD6, MAEA, NAGLU, AKT1, UBXN7, SKP2, EPM2A, FBXW5, FBXW7, SIAH1A, AXIN1, KCTD2, ARMC8, PPP2R5C, AXIN2, SIRT1, TOPORS, PJA2, KLHL42, SENP1, RNF126, CDC34, TRAF4, PSMA1, TBL1XR1, KCTD13, TRIM13, PELI1, SPOPL, NHLRC1, KCTD17, CLOCK, USP14, WDR26, RNF34, RHOBTB3, NEDD4L, FBXO45, AMBRA1, AGAP3, DTX4, PSMA7, AURKA, MTM1, PCNP, PPP2CB, ZNRF1, COP1, ZNRF2, MTA1, HEC…	5407	232	20199	1.51361	0.056048	0.000514941	0.000497751
GOTERM_BP_DIRECT	GO:0050679~positive regulation of epithelial cell proliferation	46	0.710315	6.5797e-06		YAP1, FOXE3, NOTCH1, WDR48, BNC1, DLX5, DLX6, IHH, HTRA1, TWIST1, TGFA, BMYC, RBPJ, HRH3, FGF9, ERBB4, HLX, MYC, ERBB2, SCN5A, NKX2-5, TBX1, TCF7L2, TGFB1, EYA1, BAD, WNT5A, DAB2IP, VEGFC, CYP7B1, ESR1, BMP6, FOXP2, AZIN1, RUNX2, VEGFA, FOXP1, BMP4, SFRP1, NR4A3, MYCN, SMO, ESRP1, GAS1, HMX2, BMPR1A	5407	93	20199	1.84777	0.0576098	0.000525036	0.00050751
GOTERM_BP_DIRECT	GO:0003007~heart morphogenesis	40	0.617665	6.74486e-06		MESP1, FOXC1, SMARCD3, EPO, CHD7, PDS5A, RXRA, FLRT2, ZMIZ1, DAG1, DVL3, MSX1, NKX2-5, ARID2, EPHB4, TBX1, TGFB2, FKRP, KCNJ8, PTCH1, MRTFB, ABCC9, ISL1, TBX3, MTOR, EPOR, VEGFA, TBX2, FKBP1A, ASXL1, NCOR2, BMP4, SMO, HAND2, DLC1, KAT6A, DCHS1, FAT4, SOS1, BMPR1A	5407	77	20199	1.94063	0.0590125	0.000531139	0.000513409
GOTERM_BP_DIRECT	GO:0050885~neuromuscular process controlling balance	35	0.540457	6.77398e-06		CAMK2B, HMX3, CLIC5, APP, CNTNAP1, NLGN2, NRXN1, EI24, USH1C, ATP1A3, CACNA1A, GIGYF2, ADCY5, BLOC1S4, JPH4, ABR, HERC1, ABL1, ABL2, CAMTA1, PDE8B, MYH10, RBFOX1, RBFOX2, ATP2B2, GRIN2C, BCR, REST, NR4A3, DLG4, KCNMA1, IGDCC3, NEUROG1, SHANK3, SHANK1	5407	64	20199	2.04297	0.0592595	0.000531139	0.000513409
GOTERM_BP_DIRECT	GO:0007389~pattern specification process	33	0.509574	7.06974e-06		IHH, CHRD, SIX1, HOXD13, RFNG, HOXD11, GLI3, LFNG, SYNGAP1, ZIC1, NKX2-1, ALX3, HES1, RNF111, HOXA5, TBX1, SMAD2, EYA1, CDX1, PTCH1, FST, SHROOM3, UNCX, ACVR2B, PAX1, DISP1, NRG3, SMO, ASPH, DCHS1, MDGA2, BMPR1A, FOXA2	5407	59	20199	2.08947	0.0617653	0.000544853	0.000526665
GOTERM_BP_DIRECT	GO:0048663~neuron fate commitment	26	0.401482	7.94007e-06		NOTCH3, NOTCH1, ZFP521, MYT1L, CHRD, BHLHE22, GLI3, SOX2, ATOH7, GBX1, NKX2-1, TUNAR, SMAD4, TGFB2, GSX1, FOXN4, NRG1, OLIG2, LBX1, EPOP, ISL1, POU3F2, RUNX1, BMP4, PAX7, PTF1A	5407	42	20199	2.31258	0.0691004	0.000606742	0.000586488
GOTERM_BP_DIRECT	GO:0043433~negative regulation of sequence-specific DNA binding transcription factor activity	39	0.602224	8.72473e-06		HDAC4, SP100, HDAC2, HDAC3, PAXIP1, KDM1A, CEBPG, RNF2, IGF1R, GLIS2, PURA, PIM1, HES1, EGLN1, EOMES, TCF7L2, HES6, RALGAPA1, PTCH1, FZD6, WWP2, CYS1, PROX1, KLF4, ESR1, SIRT1, PIAS2, PEX14, MAD2L2, HEYL, SFRP4, HAND2, KAT6A, BHLHE40, ID3, TRIB1, TAF3, FOXA2, EZH2	5407	75	20199	1.94257	0.0756643	0.0006611	0.000639032
GOTERM_BP_DIRECT	GO:0030178~negative regulation of Wnt signaling pathway	32	0.494132	9.09571e-06		LRP1, NXN, APCDD1, NLK, CXXC4, NKD1, TSKU, NKD2, SOX2, ZNRF3, FGF9, SOX17, FRZB, WIF1, SIX3, GRB10, DACT1, TLE1, AXIN1, HMGA2, AXIN2, CSNK1E, SHISA2, HIC1, NFATC4, DKK4, SFRP1, SFRP2, TAX1BP3, NOTUM, TRABD2B, VGLL4	5407	57	20199	2.09724	0.0787515	0.000683467	0.000660652
GOTERM_BP_DIRECT	GO:0007265~Ras protein signal transduction	38	0.586782	1.12885e-05		RB1, RALA, CSF1, RASGRF2, RASGRF1, RASGRP2, NTN1, RAPGEFL1, RABGEF1, SYNGAP1, RASGEF1A, RASGEF1B, RASGEF1C, PLCE1, BRAP, PLK2, PLAAT1, RRAS2, KSR2, DGKZ, DOK2, MRAS, DOK5, KITL, DOK6, CDK2, NF1, RAPGEF2, GRB2, KRAS, ULK1, RGL1, RAPGEF5, SOS1, RAPGEF6, SOS2, RAPGEF3, RAPGEF4	5407	73	20199	1.94462	0.0967898	0.000841224	0.000813143
GOTERM_BP_DIRECT	GO:1900745~positive regulation of p38MAPK cascade	21	0.324274	1.1825e-05		MAP3K3, GSN, NCF1, GADD45A, SPHK1, MINK1, STK39, GDF6, PJA2, VEGFA, BMP4, MFHAS1, BMP2, HAND2, LEP, RELL2, KCNN4, MET, MAP3K4, SASH1, MAP3K5	5407	31	20199	2.53064	0.101149	0.000873982	0.000844807
GOTERM_BP_DIRECT	GO:0021987~cerebral cortex development	45	0.694873	1.20908e-05		GRIA1, YWHAE, PTPRS, NFIX, KDM1A, CELF1, FOXG1, ATP1A3, NR2E1, HIF1A, LRP6, PPP1R9B, SOX2, RELN, CDH2, CCDC85C, MDK, BTBD3, BBS4, CDON, ZBTB18, EOMES, NCOA1, AKIRIN2, NTRK2, EMX2, PAX6, TSC1, PAX5, TRAPPC9, DICER1, FOXP2, GRIN1, AFDN, HNRNPK, SMO, KIF26A, LHX2, NF1, TACC1, TACC2, FAT4, PLCB1, CRK, MCPH1	5407	92	20199	1.82725	0.103301	0.000886363	0.000856775
GOTERM_BP_DIRECT	GO:0009653~anatomical structure morphogenesis	39	0.602224	1.2969e-05		FOXA1, FBN2, FOXE3, FOXC1, FOXE1, ONECUT2, ANKRD11, FOXI2, HOXC13, SOX21, SOX2, FOXQ1, SCML2, SOX1, SOX17, HOXA1, SOX7, PITX1, SOX4, PITX3, FOXD4, SMAD2, EOMES, FOXB1, FOXD3, FOXD2, SMAD4, SMAD3, FOXD1, SEMA4C, FOXL2, GFRA1, SOX11, SOX12, SMAD6, SMAD5, SMAD7, DCHS1, FOXA2	5407	76	20199	1.91701	0.110375	0.000935531	0.000904302
GOTERM_BP_DIRECT	GO:0051965~positive regulation of synapse assembly	39	0.602224	1.2969e-05		NLGN1, NLGN2, BHLHB9, CLSTN2, STAU2, NRXN1, CLSTN1, AMIGO2, PIK3R1, EFNA5, CUX2, EEF2K, FLRT2, ADGRE5, SLITRK4, SLITRK5, EPHB2, ASIC2, EPHB1, EPHB3, ACTR3, NTRK2, LRRC24, TPBG, ST8SIA2, NTRK3, PRKCA, PTPRD, ADGRB2, DLG4, ADGRB3, DLG5, ADGRB1, ADGRL1, LRRN1, ADNP, ADGRL2, ADGRL3, CBLN1	5407	76	20199	1.91701	0.110375	0.000935531	0.000904302
GOTERM_BP_DIRECT	GO:0048708~astrocyte differentiation	20	0.308833	1.41419e-05		ACTR3, EOMES, ABCC1, NFIX, NOTCH1, HMGA2, PAX6, NR2E1, VAX1, NR3C1, BMP2, DAB1, MYCN, NAGLU, ID4, NF1, VPS54, SOX6, LARGE1, FGFR3	5407	29	20199	2.57635	0.119735	0.00100407	0.000970557
GOTERM_BP_DIRECT	GO:1902894~negative regulation of pri-miRNA transcription from RNA polymerase II promoter	20	0.308833	1.41419e-05		HDAC4, APP, HDAC2, SMAD3, TGFB1, SRF, PDGFB, TWIST1, HIF1A, ESR1, NFATC4, NCOR2, BMP4, REST, NCOR1, NFIB, RARA, PPARG, PPARA, PPARD	5407	29	20199	2.57635	0.119735	0.00100407	0.000970557
GOTERM_BP_DIRECT	GO:0050731~positive regulation of peptidyl-tyrosine phosphorylation	52	0.802965	1.45759e-05		ITGB1, ITGB3, LRRK1, PTPRJ, ARRB2, HTR2A, AREG, GHR, MLST8, ENPP2, ACVR1, IL11, SYK, NRG1, GFRA1, SH2D1B2, ITGA5, ADNP, ARHGEF2, PLPP3, HBEGF, SRC, PDGFB, LRP4, TGFA, IL6RA, EFNA5, LRP8, THBS4, RELN, PTPRZ1, TSPAN9, PLCG2, ABL1, RICTOR, PAK2, TGFB1, YES1, SEMA4D, CAV2, TNK2, IGF2, VEGFB, PTPN11, BMP6, MTOR, VEGFA, EHD4, KITL, CNTN1, AGRN, FGFR3	5407	112	20199	1.73444	0.123174	0.00102681	0.000992531
GOTERM_BP_DIRECT	GO:0030878~thyroid gland development	23	0.355158	1.54588e-05		TBX1, EDN1, MAP2K1, SMAD3, MAP2K2, THRA, FOXE1, SRF, HMGA1, SIX1, BRAF, HMGA1B, HIPK2, HHEX, EDNRA, SIX3, NKX2-1, HOXB3, HOXD3, NKX2-5, RAF1, DUOX2, HOXA5	5407	36	20199	2.38671	0.130127	0.00108056	0.00104449
GOTERM_BP_DIRECT	GO:0007219~Notch signaling pathway	57	0.880173	1.83727e-05		FOXA1, MESP1, APP, MAML1, SIX1, NRARP, RBPJ, CDH6, SOX2, HHEX, POFUT1, DNER, TIMP4, FBXW7, ADAM10, HNF1B, GRIP2, EPN2, RIPPLY2, AKT1S1, ITGB1BP1, MAML3, CEBPA, NOTCH3, FOXC1, DLX2, ZFP423, NOTCH1, NOTCH4, DTX1, DTX3, DTX4, DLL4, NEURL1A, APH1A, IFT74, GMDS, HES1, SUSD5, SPEN, JAG2, TGFB1, JAG1, TSPEAR, WDR12, TBX2, MIB1, NFKBIA, HEYL, BMP2, CDK6, RCAN2, SNAI1, CNTN1, FAT4, HOXD3, FOXA2	5407	127	20199	1.67666	0.152688	0.00127436	0.00123182
GOTERM_BP_DIRECT	GO:0048009~insulin-like growth factor receptor signaling pathway	22	0.339716	1.91487e-05		MAP2K1, MAP2K2, PDPK1, IRS1, EIF2AK3, IGF2, PIK3R1, GIGYF2, IGF1R, GHR, ATXN1, PIK3CA, ATXN7, ERCC1, ERCC2, GRB10, AKT1, GRB2, KRAS, PLCB1, RAF1, SOS1	5407	34	20199	2.41723	0.158597	0.00131804	0.00127404
GOTERM_BP_DIRECT	GO:0007417~central nervous system development	52	0.802965	1.97087e-05		ZFP523, APP, ANKLE2, FMR1, CHD7, PTEN, MSI1, MSI2, GLI3, HAPLN2, DMBX1, ZIC2, ADGRA2, ZIC1, DNER, NRCAM, SOX6, MNX1, SEMA6B, PIAS4, EMX2, DSCAM, RUNX1, ZEB2, SMO, LMX1A, DSCAML1, VPS4B, CHRD, MIR124A-3, STK4, GLIS2, STK3, ACAN, NEUROD2, DHX30, RELN, TRP53BP2, SPTBN1, ARNT2, MARCKSL1, FKRP, GSN, GSX1, ZBTB16, ZIC4, ZIC5, VAX1, AHI1, DAB1, TLX3, ID3	5407	113	20199	1.71909	0.162835	0.00134631	0.00130137
GOTERM_BP_DIRECT	GO:0071456~cellular response to hypoxia	62	0.957381	2.13086e-05		HP1BP3, PTEN, MPL, RORA, BMYC, FMN2, HIF3A, VLDLR, BBC3, NPEPPS, MYC, MLST8, AKT1, MAP3K7, NKX3-1, EDN1, PTGIS, KCND2, PRKCE, DNMT3A, NGB, DICER1, SIRT1, SFRP1, FNDC1, PPARG, SLC29A1, PPARD, OPRD1, PRKAA1, NOTCH1, SRC, IREB2, TWIST1, AK4, FOXO3, CBL, HIF1A, NDRG1, ZFP36L1, CBS, LMNA, EGLN1, EGLN3, EGLN2, TGFB1, BAD, B3GAT1, VASN, MTOR, VEGFA, CPEB1, PINK1, TBL2, GNB1, BCL2, MDM2, MDM4, KCNK2, CPE…	5407	142	20199	1.63109	0.174828	0.00144466	0.00139644
GOTERM_BP_DIRECT	GO:0006470~protein dephosphorylation	64	0.988264	2.22119e-05		PTPRS, PTPRN, PTPRO, PTEN, PTPN21, PTPRJ, PTPRK, DUSP15, PTPRF, PTPDC1, CDC14B, PTPRG, DUSP14, DUSP12, PPP1CC, PPP3CA, PPP3CB, PPP4R1, PPP2R1B, PPP2R5E, EPM2A, PPP1R12A, PPP2R5B, PPP2R5A, PPP2R5D, PPP2R5C, LRRD1, CTTNBP2NL, DUSP7, CDC25B, DUSP22, PTP4A1, PPM1A, PPM1B, CTDSP1, CTDSP2, PHLPP2, PHLPP1, MTMR3, PPM1H, PDXP, PPM1D, PPM1E, PPM1G, MTM1, PPP3R1, PTPRZ1, PTPMT1, PTPN1, PTPRN2, EYA1, EYA2, …	5407	148	20199	1.61544	0.181522	0.001484	0.00143446
GOTERM_BP_DIRECT	GO:0043687~post-translational protein modification	17	0.262508	2.2218e-05		RHBDD1, PRKCD, PRKCA, BAZ1B, TTL, SUMF1, RPS6KA4, DCAF1, RPS6KA5, HLCS, CDK2, STT3A, STT3B, PKN1, JAK2, LARGE1, MAP3K12	5407	23	20199	2.76118	0.181568	0.001484	0.00143446
GOTERM_BP_DIRECT	GO:0031032~actomyosin structure organization	21	0.324274	2.35924e-05		MYH7B, LIMCH1, ROCK2, EPB41, CDC42BPG, CDC42BPB, CDC42BPA, CNN3, FRMD3, TJP1, CNN2, EPB41L4A, FRMD5, EPB41L1, EPB41L2, EPB41L3, MYO18A, MYH14, MYH9, LURAP1, MYH10	5407	32	20199	2.45156	0.191649	0.00156421	0.00151199
GOTERM_BP_DIRECT	GO:0009953~dorsal/ventral pattern formation	30	0.463249	2.42203e-05		FOXG1, CHRD, LRP4, HOXD11, GLI3, ARL13B, TBX20, ACVR1, EDN1, PROP1, PTCH1, AXIN1, EN1, PAX6, FBXL15, OVOL2, DISP1, BMP1, SMO, LHX2, FKBP8, GAS1, TLL1, HOXB2, SP8, LMX1B, AIDA, BMPR1B, BMPR1A, FOXA2	5407	54	20199	2.0754	0.196213	0.00158257	0.00152974
GOTERM_BP_DIRECT	GO:0045663~positive regulation of myoblast differentiation	30	0.463249	2.42203e-05		SMARCD1, RIPOR2, BTG1, SMARCB1, SMARCD3, ILK, PIK3R1, NR2C2, ACTG1, NEU2, BOC, DPF3, LRRC8A, BRD7, ARID2, SOX4, CDON, MAP3K5, SMARCE1, ZFHX3, AKIRIN1, SMARCC1, ACTL6B, PHF10, ARID1A, MAPK14, ARID1B, FLT3L, PLCB1, RBM24	5407	54	20199	2.0754	0.196213	0.00158257	0.00152974
GOTERM_BP_DIRECT	GO:0048745~smooth muscle tissue development	16	0.247066	2.4739e-05		TSHZ3, TIPARP, PTCH1, SCHIP1, NPR2, ZFAND5, IHH, FOXP2, FOSL2, FOXP1, BMP4, DLG1, SMO, ITGA8, NF1, ENG	5407	21	20199	2.84626	0.199964	0.00159337	0.00154018
GOTERM_BP_DIRECT	GO:0007097~nuclear migration	16	0.247066	2.4739e-05		DYNC1H1, NUDC, DCTN1, FHOD1, CDC42BPA, NTN1, SYNE3, PTK2, SYNE2, LMNB2, SYNE1, LMNB1, CDC42, LMNA, SLIT1, MYH10	5407	21	20199	2.84626	0.199964	0.00159337	0.00154018
GOTERM_BP_DIRECT	GO:0003203~endocardial cushion morphogenesis	15	0.231624	2.66204e-05		SMAD2, TGFB2, NOTCH1, NANOS3, TWIST1, ISL1, TBX2, HEYL, ADAMTS5, BMP2, TBX20, MDM2, MDM4, BMPR1A, ENG	5407	19	20199	2.94925	0.213424	0.00170238	0.00164555
GOTERM_BP_DIRECT	GO:1903078~positive regulation of protein localization to plasma membrane	31	0.478691	2.9519e-05		ITGB1, DPP10, LRP1, NRXN1, ZDHHC5, NKD2, PPP1R9B, GRIP1, DPP6, GPER1, AKT1, STX3, EPHB2, RAB11FIP2, STX4A, SPTBN1, ACTR3, KCNJ11, WNT3A, PDPK1, ARHGEF16, RHOG, RAB11A, CLIP3, DLG1, RER1, MYO5B, STAC2, EZR, ARF6, EPHA2	5407	57	20199	2.0317	0.233719	0.00186135	0.00179921
GOTERM_BP_DIRECT	GO:0030217~T cell differentiation	31	0.478691	2.9519e-05		GPR89, CHD7, DTX1, NRARP, IKZF1, GATA3, IKZF3, LFNG, DLL4, PPP3CB, TBX21, LEPR, ENPP1, HS1BP3, PKNOX1, PATZ1, SOX4, JAG2, WNT10B, TGFB1, HMGA1, WWP1, HMGA1B, RUNX2, FOSL2, ITPKB, ZAP70, LEP, KIT, SP3, BCL2	5407	57	20199	2.0317	0.233719	0.00186135	0.00179921
GOTERM_BP_DIRECT	GO:0007626~locomotory behavior	55	0.84929	2.98122e-05		B4GALT2, APP, CNTNAP2, CHD7, PTEN, ELAVL4, HTR2C, ABAT, ZDHHC8, SOBP, ESPN, CELSR1, CALB1, NAGLU, ZFP385A, SLC18A2, PITX3, DSCAM, NRG1, CKAP5, GPRC5B, OLFM2, ADORA2A, LMX1A, TMBIM4, SCN8A, LMX1B, SHANK3, ASTN1, CHRNA3, PDE1B, CHRNA4, PCDH15, ATP1A3, FIGN, ADCY8, ADCY5, NPAS3, RASD2, RELN, MYO6, CDH23, NKX2-1, PAK6, DRD1, ABCA2, NEGR1, DDHD2, ATP2B2, PEX13, GNAO1, DLG4, PPP1R1B, CNTN1, APBA1	5407	123	20199	1.67044	0.235742	0.00186678	0.00180446
GOTERM_BP_DIRECT	GO:0060325~face morphogenesis	25	0.386041	3.12017e-05		DLX5, ANKRD11, SCHIP1, SCX, PRICKLE1, LRP6, SGPL1, EP300, MSX1, TBX1, TFAP2A, TCF7L2, TGFB2, CREBBP, TGFB1, PLEKHA1, TIPARP, PTPN11, SKI, COL1A1, CRISPLD1, ASPH, KAT6A, SPECC1L, CDK2AP1	5407	42	20199	2.22364	0.24526	0.00190422	0.00184065
GOTERM_BP_DIRECT	GO:0050772~positive regulation of axonogenesis	25	0.386041	3.12017e-05		ROBO2, CYFIP1, ACHE, PLXND1, SHOX2, DIXDC1, ILK, PLXNA1, MAP6, PLXNC1, SKIL, NTRK2, MAP2K1, MAP2K2, SEMA4D, BRAF, SNAP91, TIAM2, ZEB2, NIN, STK25, RUFY3, PLXNB2, PLXNB1, PICALM	5407	42	20199	2.22364	0.24526	0.00190422	0.00184065
GOTERM_BP_DIRECT	GO:0001656~metanephros development	25	0.386041	3.12017e-05		ROBO2, TSHZ3, GREB1L, HOXD11, PDS5A, HOXC11, GLI3, APH1A, SOX17, RDH10, SIX2, WNT4, NKX3-1, IRX1, GDF11, IRX2, EYA1, IRX3, GDF6, BMP4, ITGA8, BCL2, NF1, ID3, SPRY1	5407	42	20199	2.22364	0.24526	0.00190422	0.00184065
GOTERM_BP_DIRECT	GO:0010718~positive regulation of epithelial to mesenchymal transition	29	0.447807	3.12547e-05		CRB2, HDAC2, FOXC1, NOTCH1, TWIST1, LOXL2, MDK, TBX20, BCL9L, SMAD2, TCF7L2, WWTR1, SMAD4, TGFB2, SMAD3, TGFB1, AXIN2, ISL1, PTK2, MTOR, MAD2L2, COL1A1, BMP4, OLFM1, BMP2, LRG1, SNAI1, FERMT2, EZH2	5407	52	20199	2.08338	0.24562	0.00190422	0.00184065
GOTERM_BP_DIRECT	GO:0045599~negative regulation of fat cell differentiation	30	0.463249	3.81846e-05		YAP1, TRIO, GPS2, RORA, LRP3, FOXO1, ZFP36L2, LRP6, CCDC85B, GPER1, ENPP1, RUNX1T1, WNT10B, TCF7L2, WWTR1, JAG1, SMAD3, TGFB1, WNT3A, WNT5A, AXIN1, C1QL4, SIRT1, VEGFA, ASXL1, NCOR2, BMP2, ID4, FERMT2, JDP2	5407	55	20199	2.03766	0.291323	0.00231081	0.00223367
GOTERM_BP_DIRECT	GO:0001938~positive regulation of endothelial cell proliferation	40	0.617665	4.33584e-05		ECM1, ITGB3, FLT4, HMGB2, DYSF, PDGFB, PIK3CD, EMC10, NRARP, THBS4, POLD4, AKT3, AKT1, ZFP580, RICTOR, STAT5A, EGFL7, EGR3, CAV2, WNT5A, VEGFB, VASH2, VEGFC, CYBA, PRKCA, PROX1, HSPG2, SIRT1, BMP6, MTOR, VEGFA, BMP4, NR4A1, PDCL3, LRG1, NF1, KRAS, PRKD2, PRKD1, FGFR3	5407	82	20199	1.8223	0.323629	0.00260642	0.00251941
GOTERM_BP_DIRECT	GO:0046330~positive regulation of JNK cascade	51	0.787523	4.50294e-05		APP, NCF1, FLT4, NRK, DIXDC1, HMGB1, SH3RF1, LMNB1, RB1CC1, TNFSF11, CCN2, MAP3K7, ANKRD6, MAP3K5, MAP2K4, MAP4K2, WNT5A, MINK1, TNFRSF19, AXIN1, MAPK8IP3, MTURN, TIRAP, PJA2, MAPK8IP1, DUSP22, TRAF4, PLCB1, CRK, XIAP, NOD1, STK3, CDC42, FGD4, MBIP, DVL3, CCL21B, MAP4K4, MAP3K1, GADD45A, WNT7B, DAB2IP, HIPK2, MFHAS1, TAOK3, TRPV4, TAOK1, TAOK2, LTBR, FCGR2B, MAP3K11	5407	113	20199	1.68603	0.333746	0.00268894	0.00259918
GOTERM_BP_DIRECT	GO:1902895~positive regulation of pri-miRNA transcription from RNA polymerase II promoter	31	0.478691	4.55606e-05		NOTCH3, SRF, PDGFB, BMYC, CTCF, GATA3, NR3C1, FOXO3, HIF1A, ETS1, MYC, MYB, TEAD1, SMAD4, TGFB2, SMAD3, TGFB1, NR1H2, MRTFB, NR2F1, MRTFA, PAX6, KLF4, SMAD6, SREBF2, FOSL1, BMP4, BMP2, KLF5, PPARG, BMPR1A	5407	58	20199	1.99667	0.33693	0.00270276	0.00261254
GOTERM_BP_DIRECT	GO:0006816~calcium ion transport	64	0.988264	4.63544e-05		RYR2, MCUR1, ATP2A3, ATP2A2, ATP2A1, PKD2, PKD1, RYR3, SLC8A2, PANX1, PPP3CA, MYB, EPM2A, TRPC3, CACNA2D1, TRPC1, NANOS3, CACNA2D3, CACNA2D2, CACNB1, CACNB2, TMEM37, CACNB3, SMDT1, STIM1, STIM2, ORAI1, CAMK2B, SLC24A2, RAMP2, CAMK2D, SLC24A4, CATSPER3, SLC24A3, CHRNA4, CATSPER4, CHRNA7, CAMK2A, ITPR2, CACNA1A, CACNA1C, ATP2C1, TMEM165, CACNA1I, CACNG7, CACNG8, CDH23, CACNA1S, TRPM8, CACNG2, KCNN4…	5407	151	20199	1.58335	0.34166	0.00273188	0.00264069
GOTERM_BP_DIRECT	GO:0034446~substrate adhesion-dependent cell spreading	29	0.447807	4.94055e-05		LAMA5, RAB1A, SRC, ITGB3, PXN, NTN4, ILK, ANTXR1, ABL1, ITGAV, ITGB7, RAC1, BVES, EPHB3, FZD4, FNDC3B, FN1, BRAF, MERTK, SRCIN1, RHOA, FER, SFRP1, AXL, ITGA8, TYRO3, RADIL, EPHA1, FERMT2	5407	53	20199	2.04407	0.359528	0.00289279	0.00279622
GOTERM_BP_DIRECT	GO:0022011~myelination in peripheral nervous system	17	0.262508	5.00465e-05		NTRK2, CNTNAP1, ITGB4, NTRK3, ADAM22, ILK, NRG1, POU3F1, POU3F2, SKI, PPP3R1, PARD3, ADGRG6, PMP22, DAG1, NF1, PLEC	5407	24	20199	2.64613	0.36322	0.00291141	0.00281423
GOTERM_BP_DIRECT	GO:0060412~ventricular septum morphogenesis	27	0.416924	5.20504e-05		ROBO2, MIR17, NOTCH1, RBPJ, LRP6, WNT11, GJA5, SLIT3, HES1, NKX2-5, SOX4, EGLN1, ACVR1, SMAD4, TGFB2, RBM15, FZD2, NANOS3, NFATC1, SOX11, PROX1, TBX3, SMAD7, TGFBR3, HEYL, ZFPM1, BMPR1A	5407	48	20199	2.10134	0.374625	0.00299089	0.00289105
GOTERM_BP_DIRECT	GO:1900182~positive regulation of protein localization to nucleus	25	0.386041	5.27395e-05		YAP1, TFRC, SRC, TESK1, IPO7, GLIS2, TRIM8, PPP3CB, SESN2, AKT1, CDK5RAP3, JAK1, TCF7L2, WWTR1, CARD10, EDN1, TGFB2, CREBBP, TGFB1, CDKN2A, CAV2, EIF2AK3, BMP4, CDK1, FERMT2	5407	43	20199	2.17193	0.378499	0.00299089	0.00289105
GOTERM_BP_DIRECT	GO:0010975~regulation of neuron projection development	25	0.386041	5.27395e-05		BRSK1, BRSK2, PTEN, GATA3, ZFP804A, PTPRF, AKT1, NRCAM, CTNNA2, DISC1, CAMK2G, ZFP365, MARK1, NDEL1, NTNG1, NTNG2, MBOAT1, PAX6, RHOA, CCDC88A, ACAP3, SFRP1, SFRP2, KIF26A, ARF6	5407	43	20199	2.17193	0.378499	0.00299089	0.00289105
GOTERM_BP_DIRECT	GO:0003143~embryonic heart tube morphogenesis	10	0.154416	5.32449e-05		ACVR1, YAP1, MESP1, RYR2, SOX17, TBX20, HES1, MEGF8, TEAD1, TEAD2	5407	10	20199	3.73571	0.381325	0.00300069	0.00290052
GOTERM_BP_DIRECT	GO:0032869~cellular response to insulin stimulus	49	0.75664	5.52402e-05		RB1, CYFIP1, IRS1, PTEN, IRS2, IGF1R, GHR, EEF2K, AKT3, AKT1, ENPP1, PAX6, UCHL3, KAT2B, RAB31, PIK3CA, TBC1D4, PPARG, SGK1, RHOQ, VAMP2, TRARG1, GSTP2, SRC, PIK3R2, PIK3R1, PRKCZ, HDAC9, FOXO1, ZFP36L1, PAK1, UCP2, WDTC1, DENND4C, INHBB, OTOP1, USF1, MTOR, GCLC, CPEB1, HNRNPK, GPAM, RPS6KB1, SP1, LEP, CDK2, LPIN2, SLC25A33, CPEB2	5407	108	20199	1.69491	0.392358	0.0030938	0.00299052
GOTERM_BP_DIRECT	GO:0048041~focal adhesion assembly	20	0.308833	5.588e-05		SRC, PDPK1, RCC2, ACTN1, PXN, PTPRK, CORO2B, THSD1, RHOD, BCR, CTTN, DLC1, TAOK2, CDH11, RHPN1, BCL2, ITGAV, WHAMM, AJUBA, FERMT2	5407	31	20199	2.41014	0.395854	0.00311031	0.00300648
GOTERM_BP_DIRECT	GO:0042127~regulation of cell proliferation	76	1.17356	5.7825e-05		ALK, PID1, HP1BP3, FOXM1, PKD2, NR3C1, CLU, GLI3, NR3C2, HHEX, PLAU, CHEK1, SIX3, EMILIN2, JARID2, TEAD1, IER5, GM128, JUNB, KCNH1, SIRT1, TOPORS, DUSP22, RNF126, EID2, NR5A2, SFRP2, BIRC6, SOS1, PPARD, SMIM22, YAP1, BEX4, CEBPA, DNMT1, NOTCH1, TCF7, HOXD13, PDS5B, HIF1A, FOXO1, ERBB3, ABL1, CTNNA1, EPS15, TCFL5, ESRRA, TFAP2A, JAG2, STAT5A, STAT5B, EGLN3, TGFB2, SMAD4, TGFB1, JAG1, CADM4, JUND, …	5407	188	20199	1.51018	0.406359	0.00319882	0.00309204
GOTERM_BP_DIRECT	GO:0048839~inner ear development	36	0.555899	5.97984e-05		H2-T23, CEBPA, HPCA, H2-K1, PCDH15, SIX1, LIN7A, CXCL14, GLI3, SOX2, BMPER, MYO6, CDH23, HOXA1, IGFBP7, MSX1, DUOX2, TGFB2, JAG1, ADGRV1, TGFB1, ESRRB, EYA4, HPCAL1, ATP2B2, PTPN11, CYS1, PROX1, GJB2, BMP2, KCNQ1, MYO3A, MAPKAPK2, ANP32B, NEUROG1, FGFR3	5407	72	20199	1.86786	0.416831	0.00328782	0.00317806
GOTERM_BP_DIRECT	GO:0021549~cerebellum development	33	0.509574	6.12232e-05		GABRB3, RERE, CNTNAP2, FOXC1, PTPRS, NFIX, KCNC1, LDB1, ABAT, NR2C2, IGF1R, TTC21B, ZBTB18, GDF10, NCOA1, SEMA4C, EN1, PAX6, ATP2B2, SSTR1, FOXP2, MYO16, NCOR2, GLUD1, ATRN, LMX1A, CNTN1, HNRNPD, HAP1, PTF1A, FCGR2B, CDK5R2, CDK5R1	5407	64	20199	1.92623	0.424277	0.00331344	0.00320283
GOTERM_BP_DIRECT	GO:0051216~cartilage development	45	0.694873	6.13668e-05		ERRFI1, DLX2, NPR2, SATB2, COL11A2, IHH, SCX, GATA3, HIF1A, COMP, CHSY1, ENPP1, EP300, HOXC4, MSX1, SOX6, ZBTB7A, PITX1, TAPT1, SOX5, ESRRA, FBXW4, CSGALNACT1, EDN1, ZBTB16, WNT5A, PRRX2, DICER1, SMAD5, BMP6, FOSL2, BMP4, BMP3, BMP2, SNORC, SFRP2, BMP1, PAX7, GNAS, HOXB3, HOXD3, BMPR1B, FGFR3, MATN3, BMPR1A	5407	97	20199	1.73306	0.425021	0.00331344	0.00320283
GOTERM_BP_DIRECT	GO:0048568~embryonic organ development	28	0.432366	6.39392e-05		SETD2, WDR48, GATA3, ZFP36L1, SOX2, FENDRR, HHEX, SOX17, RDH10, RBBP6, ARID2, TEAD1, TEAD2, PTCH1, WNT7B, MBD2, PBX3, MRTFB, PBX2, PALB2, GRHL2, EPN2, SP2, SMO, SYF2, ERCC1, ERCC2, BMPR1A	5407	51	20199	2.05098	0.438207	0.00342982	0.00331533
GOTERM_BP_DIRECT	GO:0050919~negative chemotaxis	22	0.339716	6.4283e-05		SEMA6B, RTN4R, SEMA6C, SEMA4A, SEMA7A, NRP2, SEMA6A, SEMA4D, SEMA3C, RYK, ITGB3, SEMA6D, SEMA4C, WNT5A, PDGFA, SEMA4F, RHOA, RTN4RL1, SLIT1, SLIT3, ITGAV, LGR4	5407	36	20199	2.28294	0.439946	0.00342982	0.00331533
GOTERM_BP_DIRECT	GO:0045747~positive regulation of Notch signaling pathway	26	0.401482	6.71708e-05		YAP1, ROBO2, MESP1, NOTCH1, SRC, GATA5, RFNG, SOX2, ENHO, LFNG, DLL4, ZMIZ1, TSPAN5, HES1, JAG2, TGFB2, JAG1, EYA1, SLC35C2, EPN2, KIT, AAK1, BMP2K, ITGB1BP1, IL6ST, RECK	5407	46	20199	2.11149	0.454344	0.00356282	0.00344389
GOTERM_BP_DIRECT	GO:0007416~synapse assembly	31	0.478691	6.90803e-05		GRIA1, ACHE, NLGN1, NLGN2, PLXND1, NRXN1, PTEN, PDGFB, NRXN2, CACNA1A, ZDHHC2, CDH2, CDH1, ERBB4, MYO6, ASIC2, 2610042L04RIK, KIRREL3, FARP1, DSCAM, CADM1, NRG1, SDK1, NRG3, MAP1B, MAPT, AGRN, SHANK3, SDK2, ADGRL3, CBLN1	5407	59	20199	1.96283	0.46366	0.00360056	0.00348037
GOTERM_BP_DIRECT	GO:0030514~negative regulation of BMP signaling pathway	31	0.478691	6.90803e-05		NOTCH1, HTRA1, CHRD, LRP2, TMEM53, TOB1, FSTL3, BMPER, ABL1, RBPMS2, SKIL, GPR155, TCF7L2, SKOR1, SMURF2, SMURF1, WNT5A, CRIM1, SMAD6, SORL1, HIPK2, SMAD7, SKI, PPM1A, SFRP1, TWSG1, SFRP2, VWC2, PPARG, NBL1, TRIM33	5407	59	20199	1.96283	0.46366	0.00360056	0.00348037
GOTERM_BP_DIRECT	GO:0060074~synapse maturation	14	0.216183	7.40778e-05		NLGN1, NRXN1, PTEN, SEZ6, SEZ6L, SEZ6L2, NFATC4, IGSF21, ERBB4, PALM, ABL2, PFN1, SYBU, SHANK1	5407	18	20199	2.90555	0.487297	0.00381691	0.0036895
GOTERM_BP_DIRECT	GO:0070588~calcium ion transmembrane transport	50	0.772082	7.58364e-05		RYR2, ATP2A3, ATP2A2, ATP2A1, PKD2, PKD1, RYR3, SLC8A2, PANX1, EDNRA, ITGAV, EDN1, TRPC3, CACNA2D1, TRPC1, CACNA2D3, CACNA2D2, CACNB1, CACNB2, TMEM37, CACNB3, ASPH, ORAI1, GAS6, SLC24A2, SLC24A4, CATSPER3, SLC24A3, CATSPER4, ITPR2, CACNA1A, CACNA1C, ATP2C1, CACNA1G, TMEM165, CACNG7, CACNG8, CACNA1S, TRPM8, CACNG2, TSPOAP1, SLC25A25, TRPM3, ASIC1, KCNJ8, ATP2B2, ATP2B1, GRIN3B, TRPV4, MCU	5407	112	20199	1.66773	0.495364	0.00388532	0.00375562
GOTERM_BP_DIRECT	GO:0098962~regulation of postsynaptic neurotransmitter receptor activity	12	0.1853	7.86537e-05		HOMER1, NETO1, NRXN2, DLGAP1, HOMER3, DLGAP3, CACNG2, DLGAP2, SHISA7, BEGAIN, DLGAP4, SHISA6	5407	14	20199	3.20204	0.508025	0.0040069	0.00387314
GOTERM_BP_DIRECT	GO:0046580~negative regulation of Ras protein signal transduction	18	0.277949	8.54179e-05		TGFB2, SPRY4, TNK1, DAB2IP, RASAL1, RASAL3, DGKZ, RABGEF1, PPP2CB, SYNGAP1, RASA3, RASA4, RASA2, NF1, SPRY2, SPRY1, EPHB2, TRIM67	5407	27	20199	2.49048	0.53714	0.00432704	0.0041826
GOTERM_BP_DIRECT	GO:0050673~epithelial cell proliferation	42	0.648548	9.57143e-05		YAP1, RB1, ERRFI1, FOXE3, NOTCH1, NCF1, BNC1, MKI67, RBPJ, STK4, STK3, PURA, DACH1, FGF9, HLX, TRIM24, NKX2-5, NKX3-1, TBX1, TCF7L2, TGFB1, CBX4, EYA1, BAD, PTCH1, WNT5A, HNF1B, CYP7B1, NRBP1, RUNX2, VEGFA, BMP4, MYCN, SMO, ESRP1, KIT, PPARG, FGFR3, HMX2, LGR4, BMPR1A, PPARD	5407	90	20199	1.74333	0.578187	0.00482154	0.00466059
GOTERM_BP_DIRECT	GO:0048167~regulation of synaptic plasticity	34	0.525015	0.000100282		GRIA1, BRSK1, CTNND2, RASGRF1, CRHR1, RIMS2, JPH4, RIMS1, RIMS4, CALB1, SYNGAP1, MYO6, DAG1, ERC1, LARGE1, SLC38A1, PLK2, ALG13, ATP2B2, BAIAP2, GRIN2B, GRIN1, NFATC4, IGSF11, BACE1, KAT2A, VGF, KCNQ2, ADGRB1, RARA, KCNQ3, RAPGEF2, CPEB3, SHANK3	5407	68	20199	1.86786	0.595209	0.00502355	0.00485586
GOTERM_BP_DIRECT	GO:0021766~hippocampus development	43	0.66399	0.000100987		ALK, YWHAE, PHLPP2, HDAC2, DLX2, PTPRS, NFIX, SRF, LRP8, GLI3, TSKU, IGF1R, PPP1R9B, RELN, MDK, ZIC1, NKX2-1, DRD1, BBS4, SEMA6B, EPHA5, ZBTB18, KDM6B, KIRREL3, NCOA1, SLC32A1, USP9X, WNT3A, DCLK2, TSC1, ZEB2, DAB1, NR4A3, LMX1A, KCNQ2, RARA, ID4, FGF13, CRK, CDK5R2, RAN, CDK5R1, EZH2	5407	93	20199	1.72727	0.597777	0.00503095	0.00486301
GOTERM_BP_DIRECT	GO:0006306~DNA methylation	20	0.308833	0.00010307		MEG3, EOMES, HELLS, DNMT1, KMT2A, EHMT2, DNMT3A, ARID4A, EHMT1, ARID4B, PAX6, BAZ2A, TEX15, CTCF, PPM1D, BMI1, BEND3, GNAS, DNMT3B, EZH2	5407	32	20199	2.33482	0.605261	0.00510648	0.00493602
GOTERM_BP_DIRECT	GO:0007173~epidermal growth factor receptor signaling pathway	26	0.401482	0.000107172		BCAR3, ERRFI1, SRC, NPR2, TGFA, PRICKLE1, SLC30A10, AREG, EFEMP1, ERBB3, ABL1, AKT1, PLCE1, ABL2, TFAP2A, TGFB1, PDPK1, GAB1, PTPN11, BRAF, NRG2, PTK2, GRB2, SOS1, BCAR1, HBEGF	5407	47	20199	2.06656	0.619598	0.0052807	0.00510442
GOTERM_BP_DIRECT	GO:0071560~cellular response to transforming growth factor beta stimulus	39	0.602224	0.000108779		HDAC2, DNMT1, KMT2A, SRC, PDCD5, SCX, NR3C1, ZFP36L2, IGF1R, ZFP36L1, ABL1, SOX6, MAP3K7, PAK2, SOX5, WNT4, ACTR3, WNT10A, SMAD4, EDN1, YES1, SMAD3, TGFB1, APAF1, USP9X, NANOS3, WNT5A, PDE2A, NFATC1, PTK2, RUNX1, SMAD7, COL1A1, PPM1A, SFRP1, COL4A2, PDE3A, CRK, DBN1	5407	82	20199	1.77674	0.625073	0.00533077	0.00515282
GOTERM_BP_DIRECT	GO:0030010~establishment of cell polarity	24	0.370599	0.000111851		CRB2, BRSK1, BRSK2, FAM89B, KCNJ8, PRICKLE1, PRKCZ, IGF1R, PARD3B, PAK1, WEE1, MAP2, KIF26B, PARD3, LMNA, KCNQ2, UST, RAB11FIP2, CRK, EPHB1, PHLDB2, MARK2, SDCCAG8, JAM3	5407	42	20199	2.13469	0.635319	0.00545169	0.00526971
GOTERM_BP_DIRECT	GO:0000226~microtubule cytoskeleton organization	62	0.957381	0.000115893		MAP10, DOCK7, BCCIP, CDC14B, TUBB6, NEFM, NEFH, BBS4, GM5891, NDEL1, SMOK3A, DST, HAUS6, EML1, EML3, PARD3B, EML4, DYNC1LI1, PARD3, MAP1B, MAP7D1, MAP7D2, TTLL11, MAPT, OBSL1, PHLDB2, TBCEL, TXNDC9, TUBD1, TUBA3A, PRKCZ, TTL, CAMSAP1, AURKA, ATXN7, MAP2, TRIM46, MAP7, MAP6, MAP4, DISC1, MARK4, MARK2, MARK1, TBCD, DCLK2, CGN, CDC42BPA, PTK2, ATAT1, CAMSAP3, TTLL7, FER, TTLL5, WEE1, SON, TTLL4, TAO…	5407	149	20199	1.55446	0.648374	0.00561665	0.00542916
GOTERM_BP_DIRECT	GO:0030326~embryonic limb morphogenesis	32	0.494132	0.000116482		FBN2, NOTCH1, DLX5, DLX6, SHOX2, LRP4, TWIST1, HOXD13, PRICKLE1, HOXD11, GLI3, LRP6, FGF9, GJA5, SALL4, MSX1, TGFB2, MBNL1, PTCH1, ZBTB16, WNT5A, PRRX2, PBX2, EN1, DICER1, TBX4, SKI, BMP4, SP8, LMX1B, MEGF8, SP9	5407	63	20199	1.8975	0.650234	0.00561665	0.00542916
GOTERM_BP_DIRECT	GO:1902459~positive regulation of stem cell population maintenance	27	0.416924	0.000128741		YAP1, SMARCD1, HDAC2, SMARCB1, ARID4A, ARID4B, ING1, BICRA, ACTG1, ING2, BCL7A, RBBP4, BCL7C, SAP30L, DPF2, SUDS3, TEAD1, SMARCE1, SMARCC1, ACTL6B, PHF10, NCOA3, ESRRB, ARID1A, REST, BRMS1L, SINHCAF	5407	50	20199	2.01729	0.686845	0.00617475	0.00596863
GOTERM_BP_DIRECT	GO:0008542~visual learning	37	0.57134	0.000130651		ITGB1, B4GALT2, APP, NDRG4, KMT2A, PDE1B, CHRD, ATP1A3, CACNA1C, COMT, HIF1A, CRHR1, RIC8A, ATXN1, SYNGAP1, NETO1, DEAF1, NPTN, ABL2, DRD1, SYNPO, PDE8B, FOXB1, B3GAT1, DDHD2, BRAF, CKAP5, MTOR, GRIN1, TANC1, CREB1, TAFA2, KIT, PPP1R1B, NF1, KRAS, SGK1	5407	77	20199	1.79508	0.692195	0.00620043	0.00599345
GOTERM_BP_DIRECT	GO:0035019~somatic stem cell population maintenance	37	0.57134	0.000130651		YAP1, RIF1, LDB1, LRP5, NR2E1, LDB2, RBPJ, ASCL2, MED15, ZFP36L2, SOX2, VPS72, MED10, SALL4, PRDM16, HES1, SOX4, BCL9L, TBX1, KLF10, TCF7L2, CDKN2A, ESRRB, HMGA2, BRAF, KLF4, SKI, BCL9, REST, SFRP1, MED21, ELF5, KAT6A, KIT, RAF1, FGFR3, BMPR1A	5407	77	20199	1.79508	0.692195	0.00620043	0.00599345
GOTERM_BP_DIRECT	GO:0000902~cell morphogenesis	54	0.833848	0.000138914		NCKAP1, CYFIP1, CNTNAP2, PTPRO, ILK, AHR, FRY, CLU, CDH6, CDH4, CDH3, CDH2, CAPZB, CDH1, MAEL, ENPP1, EPHB2, SOX6, STRADB, SHROOM3, NRG1, AP3B1, SHROOM1, RHOA, CDH11, MYH9, ARHGEF2, CDH18, SIDT2, PLEC, YAP1, NFIX, ARHGEF28, GATA3, STK4, RELN, CDH22, MAP7, CDH24, MSX1, TGFB2, TGFB1, CSNK1A1, ATP2B2, MAPK14, KLF2, FOSL2, SSH1, ASXL1, BCL6, BCL2, NF1, NOX4, FRYL	5407	126	20199	1.60102	0.714301	0.00655807	0.00633915
GOTERM_BP_DIRECT	GO:0021510~spinal cord development	21	0.324274	0.000142428		ROBO2, SUZ12, GRIA1, VIT, FOXB1, NFIX, PTPRS, SOX11, SOX12, PKD2, PLXDC1, PKD1, MTOR, ERCC2, ZIC1, SLIT1, NF1, AKT1, ENPP1, SOX4, NEUROG3	5407	35	20199	2.24143	0.723213	0.00668892	0.00646564
GOTERM_BP_DIRECT	GO:0006469~negative regulation of protein kinase activity	34	0.525015	0.000143177		RB1, GSTP2, WNK4, PRKAG2, HSPB1, GSKIP, SHB, PPM1E, SPRED1, CAMK2N1, CAMK2N2, AKT1, TRIM27, SMYD3, EPHB2, RTRAF, WWTR1, GADD45A, CDKN2A, DTNBP1, PRKCA, DBNDD1, DBNDD2, PRKAR1A, GNAQ, AKT1S1, NF1, ITGB1BP1, PKN1, EPHA1, PKIG, TRIB1, PPIA, PLEC	5407	69	20199	1.84079	0.725076	0.00668926	0.00646596
GOTERM_BP_DIRECT	GO:0035307~positive regulation of protein dephosphorylation	18	0.277949	0.000163233		ANKLE2, TGFB1, PRKCD, PPP2R5A, PPP2R5D, AMBRA1, SPPL3, PTPA, PTBP1, PINK1, PPP1R7, DLC1, CAMTA1, NSMF, CALM3, CALM1, PPIA, CALM2	5407	28	20199	2.40153	0.770569	0.00758695	0.00733369
GOTERM_BP_DIRECT	GO:0032922~circadian regulation of gene expression	36	0.555899	0.000168625		HDAC2, HDAC3, KMT2A, MYCBP2, KDM8, BHLHE41, HNRNPU, RORA, AHR, NPAS2, RBM4, PPP1CC, RAI1, MTA1, NOCT, NAMPT, NRIP1, PRKG2, NCOA2, ZFHX3, KDM2A, GFPT1, HNF1B, CSNK1D, CSNK1E, SIRT1, PPP1CA, NCOR1, BHLHE40, CRY1, ID4, ID3, TOP1, PPARA, CLOCK, LGR4	5407	75	20199	1.79314	0.781461	0.00779741	0.00753712
GOTERM_BP_DIRECT	GO:0007405~neuroblast proliferation	29	0.447807	0.000173546		ITGB1, NUMBL, CTF2, DAGLA, NFIX, FOXG1, OTP, NR2E1, HIF1A, GLI3, SOX2, CTNNA1, CDON, ACSL6, PAX6, FRS2, PROX1, VAX1, EML1, SOX10, VEGFA, DMRTA2, SMO, NF1, ID4, NUMB, PLXNB2, FGFR3, VSX2	5407	56	20199	1.93457	0.790948	0.007984	0.00771748
GOTERM_BP_DIRECT	GO:0045597~positive regulation of cell differentiation	33	0.509574	0.000185351		GLP1R, SMARCD1, DLX2, SMARCB1, SMARCD3, SRF, GATA3, CLU, ACTG1, SOX2, GHR, SOCS3, MAPK9, PPP1R13L, DPF1, DPF3, CCN2, JAK2, BRD7, ARID2, JUNB, SMARCE1, SMARCC1, ACTL6B, PHF10, PA2G4, ARID1A, ISL1, ARID1B, SLC6A6, CCNE1, INSM1, FGFR3	5407	67	20199	1.83998	0.812063	0.00847829	0.00819527
GOTERM_BP_DIRECT	GO:0035904~aorta development	22	0.339716	0.000186171		ROBO2, DCTN5, EGR2, PLXND1, CHD7, PDE2A, LRP2, PRICKLE1, KIF7, SMAD6, PKD2, LTBP1, LOXL1, EFEMP2, EDNRA, HECTD1, LOX, NAGLU, LEP, CNTRL, ENPP1, MYH10	5407	38	20199	2.16278	0.813448	0.00847829	0.00819527
GOTERM_BP_DIRECT	GO:0048706~embryonic skeletal system development	27	0.416924	0.000196134		DLX2, SLC35D1, HOXD1, SCX, BMI1, HOXA9, EDNRA, WNT11, FGF9, DEAF1, HOXC5, HOXA5, NKX3-2, TAPT1, WNT5A, ACVR2A, COL1A1, BMP4, SP1, PAX7, HAND2, SP3, ETL4, GAS1, HOXD9, HOXB6, HOXB5	5407	51	20199	1.97773	0.829481	0.00888714	0.00859047
GOTERM_BP_DIRECT	GO:0021953~central nervous system neuron differentiation	13	0.200741	0.000202313		BCL11B, CACNA1A, POU4F1, NR4A2, SMO, LMX1A, SPOCK1, HOXA1, BMPR1B, NKX6-1, MNX1, SOX5, BMPR1A	5407	17	20199	2.85672	0.838725	0.0089758	0.00867617
GOTERM_BP_DIRECT	GO:0090336~positive regulation of brown fat cell differentiation	13	0.200741	0.000202313		SOX13, HNRNPU, SIX1, MAPK14, FNDC5, MECOM, PRDM16, NAPEPLD, FFAR4, PIM1, ZBTB7B, VSTM2A, RREB1	5407	17	20199	2.85672	0.838725	0.0089758	0.00867617
GOTERM_BP_DIRECT	GO:0006909~phagocytosis	39	0.602224	0.000202861		SLC48A1, ITGB1, NFIX, LRP1, MEGF10, CEBPE, NCF4, TULP1, ICAM5, LYST, MESD, RAP1GAP, CNN2, ABR, LEPR, ABL1, ABL2, PIP5K1C, RAB11FIP2, TUB, MERTK, SYT7, GULP1, BCR, MEX3B, PIK3CA, AXL, LEP, ADGRB1, TYRO3, ELMO1, IRF8, ELMO2, CD302, FCGR2B, GAS6, MET, RAB5A, CDC42SE2	5407	84	20199	1.73444	0.839521	0.0089758	0.00867617
GOTERM_BP_DIRECT	GO:0007498~mesoderm development	17	0.262508	0.000204063		TBX1, ACVR1, SMAD4, WNT3A, FOXF1, IRX3, GDF1, ACVR1B, PALB2, MESD, POU4F1, ACVR2B, ETS2, ACVR2A, VEGFA, LHX2, SNAI1	5407	26	20199	2.44258	0.841251	0.0089758	0.00867617
GOTERM_BP_DIRECT	GO:0048665~neuron fate specification	17	0.262508	0.000204063		TBX1, FOXA1, SMAD4, NFIX, EYA1, MYT1L, EHMT2, NTRK3, SIX1, ISL1, POU3F2, POU4F1, DMRTA2, TLX3, NFIB, FKBP8, FOXA2	5407	26	20199	2.44258	0.841251	0.0089758	0.00867617
GOTERM_BP_DIRECT	GO:0050770~regulation of axonogenesis	17	0.262508	0.000204063		EPHA4, BRSK1, BRSK2, WNT3A, CACNA1A, POU3F2, ARHGAP35, GRIN1, PAK1, CDH2, RUFY3, CHN1, UST, EPHB2, PAK2, MARK2, EPHB3	5407	26	20199	2.44258	0.841251	0.0089758	0.00867617
GOTERM_BP_DIRECT	GO:0001662~behavioral fear response	25	0.386041	0.000216955		HTR2C, NR2E1, GRIK2, COMT, FBXL20, NEUROD2, GRM2, BRINP1, GRM7, MDK, DEAF1, DRD1, LARGE1, PDE8B, EIF4E, ASIC1, USP46, GABRA5, MAPK8IP2, GRIN2B, RPS6KB1, BCL2, VDAC3, SPIRE1, EIF4G1	5407	46	20199	2.03028	0.858678	0.00945065	0.00913517
GOTERM_BP_DIRECT	GO:0007616~long-term memory	25	0.386041	0.000216955		GRIA1, EHMT2, SRF, ADCY8, PRKCZ, NTF5, CALB1, RELN, PTCHD1, CAMK2N1, CHST10, SLC17A7, NTRK2, CREBBP, BTBD9, MTOR, PJA2, GRIN1, NFATC4, GLUD1, KAT2A, RPS6KB1, CPEB3, SGK1, SHANK1	5407	46	20199	2.03028	0.858678	0.00945065	0.00913517
GOTERM_BP_DIRECT	GO:1990416~cellular response to brain-derived neurotrophic factor stimulus	10	0.154416	0.000222617		GRIA1, GRIA2, NTRK2, GRIP1, DLG1, EEF2K, TMEM108, WASF1, NFKB1, SH3GL2	5407	11	20199	3.3961	0.865713	0.00955873	0.00923965
GOTERM_BP_DIRECT	GO:0014037~Schwann cell differentiation	10	0.154416	0.000222617		EGR2, LAMA2, ERBB3, NAB1, NAB2, ADGRG6, DAG1, ADAM22, PMP22, NRG1	5407	11	20199	3.3961	0.865713	0.00955873	0.00923965
GOTERM_BP_DIRECT	GO:0070934~CRD-mediated mRNA stabilization	10	0.154416	0.000222617		SYNCRIP, DHX9, IGF2BP1, HNRNPD, HNRNPU, IGF2BP3, YBX1, IGF2BP2, PABPC1, PAIP1	5407	11	20199	3.3961	0.865713	0.00955873	0.00923965
GOTERM_BP_DIRECT	GO:0006486~protein glycosylation	56	0.864731	0.000226072		GALNT12, B4GALT2, GALNT13, ST6GALNAC2, TUSC3, GALNT18, SEC1, NAGPA, GALNT10, MAN1A2, LARGE1, POGLUT3, ALG9, ALG6, POMGNT1, DPM1, B3GNT8, B3GNT7, B3GNT4, B3GNT2, B4GALT6, ST6GALNAC4, B4GALT4, ST6GALNAC5, B4GALT5, ST6GALNAC6, B3GLCT, FUT4, FUT8, MAN2A2, MAN2A1, ST3GAL4, ST8SIA5, MGAT1, GCNT4, MGAT2, UGGT1, ST3GAL2, ST3GAL3, EDEM3, ARFGEF1, GALNT7, B3GALNT1, FKRP, B3GAT3, GALNT2, B3GAT2, ST8SIA2, ST…	5407	134	20199	1.56119	0.869835	0.00966111	0.00933861
GOTERM_BP_DIRECT	GO:0071526~semaphorin-plexin signaling pathway	23	0.355158	0.000233043		SEMA6B, SEMA5B, SEMA6C, SEMA4A, SEMA7A, NRP2, SEMA6A, SEMA4D, PLXND1, SEMA3C, SEMA6D, SEMA4C, CRMP1, SEMA4F, RHOA, ARHGDIA, ERBB2, PLXNB2, PLXNA1, PLXNB1, PLXNC1, RAC1, MET	5407	41	20199	2.09564	0.877767	0.00986549	0.00953617
GOTERM_BP_DIRECT	GO:0000086~G2/M transition of mitotic cell cycle	23	0.355158	0.000233043		WNT10B, APP, BRSK1, BRSK2, KDM8, USH1C, FBXL15, PPM1D, FOXM1, CIT, CDC25B, CCNY, CHEK1, CDK1, CALM3, SKP2, PLCB1, CALM1, CDK14, NES, CALM2, KAT14, FBXL7	5407	41	20199	2.09564	0.877767	0.00986549	0.00953617
GOTERM_BP_DIRECT	GO:0042692~muscle cell differentiation	16	0.247066	0.000253568		SVIL, FKRP, SMARCD3, H3F3B, WNT5B, SEMA4C, GLMN, H3F3A, RORA, SYNE1, ZNHIT1, NINJ1, DPF3, SPEG, HDGFL2, ASF1A	5407	24	20199	2.49048	0.898426	0.0106842	0.0103276
GOTERM_BP_DIRECT	GO:0071466~cellular response to xenobiotic stimulus	39	0.602224	0.000273066		RB1, PRKAA1, PRKAA2, TFRC, KCNC1, EHMT2, ITGB3, WNK4, BMYC, PPM1E, MYLK, PPP1R9B, RAP1B, CRHBP, RAP1A, MYC, PDE4A, ASIC2, SLC18A2, NKX3-1, KCNH2, PPP1R14A, EDN1, PPP1R12A, GSTM1, NOS2, HTR1B, PAX6, BRAF, SOX10, REST, RAP2A, KCNQ1, KCNQ2, KCNQ3, DPEP1, GAS6, CERS1, NFE2L2	5407	85	20199	1.71403	0.914808	0.0113467	0.0109679
GOTERM_BP_DIRECT	GO:0007281~germ cell development	39	0.602224	0.000273066		DDX4, STAU1, STAU2, NPR2, BTBD35F27, GMCL1, RNF2, TIAL1, ASZ1, DMRTB1, MAP7, MOV10L1, AKT1, BTBD35F20, TCP11, ACVR1, BTBD35F14, BTBD35F12, BTBD35F18, NANOS3, TDRD7, BTBD35F5, TDRD5, BTBD35F2, SMAD5, MTOR, BTBD35F1, TDRD1, DAZL, BMP4, DMRTA2, FER, LIN28A, RPS6KB1, KITL, ERCC1, KIT, RARA, BTBD35F10	5407	85	20199	1.71403	0.914808	0.0113467	0.0109679
GOTERM_BP_DIRECT	GO:0018108~peptidyl-tyrosine phosphorylation	39	0.602224	0.000273066		DDR1, DYRK3, PKDCC, FLT1, DYRK2, SRC, FLT4, PXN, LRRK1, PDGFB, TTK, HTR2A, TTBK1, EFEMP1, RELN, ERBB4, ERBB2, ABL1, ABL2, JAK2, EPHB2, IL12RB1, JAK3, JAK1, STAT5A, EPHA4, SYK, DYRK1A, PTK2, VEGFA, ZAP70, FER, WEE1, KITL, KIT, SH2D1B2, EPHA1, FGFR4, FGFR3	5407	85	20199	1.71403	0.914808	0.0113467	0.0109679
GOTERM_BP_DIRECT	GO:2000781~positive regulation of double-strand break repair	24	0.370599	0.00028185		SMARCE1, SMARCD1, SMARCC1, SMARCB1, SMARCD3, ACTL6B, PHF10, FMN2, ARID1A, FOXM1, ARID1B, SIRT1, ACTG1, ZCWPW1, BCL7A, KHDC3, BCL7C, DPF1, UBE2N, DPF2, SPIRE1, DPF3, BRD7, ARID2	5407	44	20199	2.03766	0.921297	0.011658	0.0112688
GOTERM_BP_DIRECT	GO:0010977~negative regulation of neuron projection development	41	0.633107	0.000295281		RTN4R, KANK1, DRAXIN, HDAC2, PTPRS, PRAG1, LRP1, NTM, H2-K1, PTEN, STMN2, CRMP1, ADCY6, TSKU, PTPRG, DGUOK, BAG5, EFEMP1, DPYSL3, SPOCK1, HES1, DLEU2, ZFP365, MAP4K4, RUNX1T1, EPHA4, MYLIP, IL15RA, WNT3A, PAQR3, NR2F1, TSC1, RTN4RL2, CBFA2T2, RHOA, STX1B, RTN4RL1, TRPV4, MDM2, PMP22, FKBP4	5407	91	20199	1.68312	0.930278	0.0121439	0.0117385
GOTERM_BP_DIRECT	GO:0043388~positive regulation of DNA binding	18	0.277949	0.000296292		TXN1, FOXC1, PLAUR, HMGB2, EDF1, HMGB1, HIPK1, ISL1, HIPK3, HIPK2, SKI, TRIM28, ERCC2, HES1, PPARG, JAK2, CALM1, BRD4	5407	29	20199	2.31872	0.930911	0.0121439	0.0117385
GOTERM_BP_DIRECT	GO:0031507~heterochromatin assembly	20	0.308833	0.000309573		L3MBTL1, RB1, HELLS, KMT2D, HDAC2, DOT1L, SMARCA5, HMGA2, BAZ2A, HMGB1, PPM1D, SIRT1, LMNB2, LMNB1, H1F0, BCL6, BAHD1, LMNA, SCMH1, EZH2	5407	34	20199	2.19748	0.938711	0.0126268	0.0122053
GOTERM_BP_DIRECT	GO:0008654~phospholipid biosynthetic process	31	0.478691	0.00031091		AGPAT5, CDS1, ISYNA1, LPGAT1, LPCAT1, ABHD5, AGPAT1, PLD1, AGPAT2, AGPAT3, SELENOI, PGS1, PTDSS2, PTPMT1, TMEM38B, SH3GLB1, CHKB, MBOAT7, MBOAT1, ACSL6, MBOAT2, ACSL5, CRLS1, PISD, GPAM, LPCAT4, PISD-PS2, CHPT1, SERINC5, PPARD, CDS2	5407	63	20199	1.83821	0.939446	0.0126268	0.0122053
GOTERM_BP_DIRECT	GO:2000737~negative regulation of stem cell differentiation	15	0.231624	0.000312614		YAP1, JAG1, YTHDF2, NOTCH1, NCOA3, ESRRB, HNRNPU, ZFP36L2, TBX3, MIR125A, HES1, NELFB, CDK12, CDK13, EZH2	5407	22	20199	2.54708	0.94037	0.0126268	0.0122053
GOTERM_BP_DIRECT	GO:0030509~BMP signaling pathway	43	0.66399	0.000313673		USP15, DDX5, DLX3, DLX5, CHRD, SCX, COMP, MIR210, BMPER, ABL1, HIVEP1, HES1, MSX1, ACVR1, TCF7L2, SMAD4, USP9X, SMURF1, WNT3A, FST, WNT5A, GDF6, SMAD6, RGMB, ACVR2B, SMAD5, BMP6, ACVR2A, RUNX2, MIR125A, TGFBR3, BMP4, SFRP1, TWSG1, BMP2, SFRP2, PDCD4, FKBP8, PPARG, ROR2, BMPR1B, MEGF8, BMPR1A	5407	97	20199	1.65604	0.940937	0.0126268	0.0122053
GOTERM_BP_DIRECT	GO:0001570~vasculogenesis	36	0.555899	0.000317899		YAP1, RAMP2, SETD2, PAXIP1, NPR2, PTPRJ, FOXM1, RASIP1, ZFP36L1, HDAC7, GJC1, HHEX, SGPL1, SOX17, ZMIZ1, TBX20, HAS2, ENPP1, ITGAV, NKX2-5, JUNB, TEAD2, NTRK2, EGFL7, TGFB1, FBXW7, TIPARP, FZD4, FOXF1, GLMN, PTK2, TGFBR3, MYO1E, SMO, EPHA2, ENG	5407	77	20199	1.74657	0.943146	0.01274	0.0123147
GOTERM_BP_DIRECT	GO:0048008~platelet-derived growth factor receptor signaling pathway	23	0.355158	0.000366354		PLEKHA1, SRC, TIPARP, ITGB3, SCHIP1, ZFAND5, PTEN, GAB1, PDGFB, PDGFA, PTPRJ, PTPN11, BCR, MYO1E, 2610005L07RIK, SGPL1, FER, NR4A3, PDGFC, ABL1, ABL2, JAK2, BCAR1	5407	42	20199	2.04575	0.963278	0.0145321	0.014047
GOTERM_BP_DIRECT	GO:0048704~embryonic skeletal system morphogenesis	29	0.447807	0.000367453		SATB2, TWIST1, SIX1, BMI1, GLI3, HOXA9, SIX4, SIX2, FLVCR1, ALX3, HOXC4, HOXA5, EYA1, PRRX2, SOX11, HSPG2, BMP4, DLG1, MYCN, HOXB4, HOXB3, HOXD4, HOXB2, HOXD3, MEGF8, HOXD9, DSCAML1, HOXB6, HOXB5	5407	58	20199	1.86786	0.963641	0.0145321	0.014047
GOTERM_BP_DIRECT	GO:0001756~somitogenesis	29	0.447807	0.000367453		CRB2, NCKAP1, FOXC1, SEMA3C, RBPJ, LRP6, LFNG, POFUT1, TMED2, EP300, NKX3-1, FOXB1, SMAD3, TCF15, WNT3A, FOXF1, WNT5A, AXIN2, PALB2, PAX1, MIB1, KAT2A, ZEB2, SFRP1, RIPPLY2, SFRP2, ABI1, ROR2, BMPR1A	5407	58	20199	1.86786	0.963641	0.0145321	0.014047
GOTERM_BP_DIRECT	GO:0048593~camera-type eye morphogenesis	17	0.262508	0.000376638		GDF11, TENM3, SCRIB, SOX11, AQP5, HIF1A, GLI3, VEGFA, SKI, BMP4, COL8A2, FAT1, NF1, EPHB2, EPHB1, SOX4, NECTIN1	5407	27	20199	2.35212	0.966532	0.0147019	0.0142112
GOTERM_BP_DIRECT	GO:0070316~regulation of G0 to G1 transition	17	0.262508	0.000376638		SMARCE1, SMARCD1, SMARCC1, SMARCB1, SMARCD3, ACTL6B, PHF10, ARID1A, ARID1B, ACTG1, BCL7A, BCL7C, DPF1, DPF2, DPF3, BRD7, ARID2	5407	27	20199	2.35212	0.966532	0.0147019	0.0142112
GOTERM_BP_DIRECT	GO:2001222~regulation of neuron migration	17	0.262508	0.000376638		CAMK2B, NTNG1, NTNG2, CAMK2A, UNC5C, UNC5D, SCRT1, RELN, FLRT2, KIF26A, CDH1, PLXNB2, NSMF, ZSWIM6, CTNNA2, RAC1, NKX6-1	5407	27	20199	2.35212	0.966532	0.0147019	0.0142112
GOTERM_BP_DIRECT	GO:0001837~epithelial to mesenchymal transition	26	0.401482	0.000381093		DDX5, NOTCH1, ROCK2, NOTCH4, RBPJ, HIF1A, LOXL2, PPP3R1, WNT11, TRIM28, NCAM1, MSX1, WNT4, SMAD4, TGFB2, TGFB1, HMGA2, SLC39A10, NFATC1, HNRNPAB, TGFBR3, BMP2, DLG5, SP6, SNAI1, ENG	5407	50	20199	1.94257	0.96785	0.0147604	0.0142677
GOTERM_BP_DIRECT	GO:0042551~neuron maturation	14	0.216183	0.000381411		CDKN1C, RB1, SRRM4, KDM1A, IRX5, ACTL6B, NRXN1, NR4A2, KCNMA1, BCL2, LHX6, B4GALT6, VSX1, B4GALT5	5407	20	20199	2.615	0.967942	0.0147604	0.0142677
GOTERM_BP_DIRECT	GO:0042552~myelination	41	0.633107	0.00038876		CNTNAP2, CNTNAP1, MTMR2, GAL3ST1, UGT8A, NAB1, NAB2, PTEN, ERBB3, MARVELD1, ERBB2, ADGRG6, REG2, MAL2, MBP, LARGE1, MPDZ, BCAS1, JAM3, CMTM8, EGR2, MAP2K1, MAP2K2, TGFB1, TSC1, NRG1, OLIG2, POU3F1, POMGNT1, GALC, ATRN, AFG3L2, ZFP24, SCN8A, ACER3, CNTN1, PMP22, GRB2, RAF1, SOS1, SERINC5	5407	92	20199	1.66483	0.969999	0.0149805	0.0144805
GOTERM_BP_DIRECT	GO:0032024~positive regulation of insulin secretion	35	0.540457	0.000408979		GLP1R, CHRM3, NLGN2, IRS2, ABAT, CACNA1C, DOC2B, TM7SF3, ADCY8, PTBP1, GNA11, GPER1, LRRC8A, JAK2, NKX6-1, PRKACA, SOX4, TCF7L2, BAD, PRKCE, TRPC1, OGA, CASK, MYRIP, ISL1, GLUD1, STIM1, PRKAR1A, GNAQ, GNAS, ORAI1, PLCB1, PFKM, MCU, RAPGEF4	5407	75	20199	1.74333	0.975001	0.0155602	0.0150408
GOTERM_BP_DIRECT	GO:0008286~insulin receptor signaling pathway	35	0.540457	0.000408979		BCAR3, C2CD5, IRS1, IRS2, PIK3R2, PIK3R1, FOXO1, IGF1R, SLC2A8, GRB10, AKT1, SOCS7, SH2B2, APPL1, NDEL1, PTPN1, MAP2K1, SMARCC1, NCOA5, CAV2, PDPK1, HMGA1, IGF2, HMGA1B, FER, PIK3CA, PTPRA, GRB2, SIK2, RAF1, PLCB1, SOS1, SOS2, RHOQ, BCAR1	5407	75	20199	1.74333	0.975001	0.0155602	0.0150408
GOTERM_BP_DIRECT	GO:0043484~regulation of RNA splicing	35	0.540457	0.000408979		ZFP326, SF3B5, AHNAK, TRRAP, CELF1, ILDR2, HNRNPLL, TAF5L, AFF2, PTBP1, ATXN7, SNRNP70, FASTK, CCNL2, RBM12B2, RBM12, ATXN7L3, RBM12B1, SRRM4, MBNL1, RBFOX1, RBFOX2, ZFP638, RBFOX3, FUS, PTBP2, PTBP3, TADA2B, KAT2B, KAT2A, SON, ESRP1, RBM20, CDK12, GRSF1	5407	75	20199	1.74333	0.975001	0.0155602	0.0150408
GOTERM_BP_DIRECT	GO:0001967~suckling behavior	13	0.200741	0.000458783		CNTFR, APP, UBR3, PEX13, POU4F1, GRIN2B, PHF21A, GLS, GRIN1, DACH1, UBE2Q1, HAND2, REG2	5407	18	20199	2.69801	0.984049	0.0173817	0.0168015
GOTERM_BP_DIRECT	GO:0001947~heart looping	32	0.494132	0.000468573		MESP1, NOTCH1, SRF, IHH, PKD2, RBPJ, HIF1A, LRP6, ARL13B, SOX17, TBX20, DVL1, TMED2, NPHP3, NKX2-5, KDM2A, SMAD3, WNT3A, WNT5A, MICAL2, FOXN4, LBX1, TBX3, OVOL2, TBX2, MIB1, AHI1, SMO, HAND2, ASB2, ENG, CCDC40	5407	67	20199	1.78422	0.985398	0.0176783	0.0170882
GOTERM_BP_DIRECT	GO:0051491~positive regulation of filopodium assembly	22	0.339716	0.000476473		ACTR3, RIPOR2, NLGN1, RALA, SRF, ZMYND8, FMR1, ARAP1, PIK3R1, WASL, ESPN, FNBP1L, NEURL1A, CDC42, DPYSL3, MYO3A, PALM, FSCN1, RAC1, AGRN, RHOQ, CCL21B	5407	40	20199	2.05464	0.986402	0.0177102	0.017119
GOTERM_BP_DIRECT	GO:0021915~neural tube development	28	0.432366	0.000477026		NOTCH1, SEMA3C, TCF7, PLOD3, AMBRA1, PKD2, PKD1, GLI3, LRP6, ZFP36L1, CECR2, SALL1, SALL2, SALL4, HES1, HES3, DACT1, ZFP358, TCF7L2, TGFB1, WNT5A, GRHL2, SFRP1, SFRP2, FKBP8, NF1, DCHS1, EPHA2	5407	56	20199	1.86786	0.98647	0.0177102	0.017119
GOTERM_BP_DIRECT	GO:0098974~postsynaptic actin cytoskeleton organization	16	0.247066	0.000477275		ACTR3, FARP1, ROCK2, CPNE6, WASL, PPP1R9A, SRCIN1, ACTG1, NOS1AP, ADGRB1, RAC1, ARHGEF7, EZR, MYH10, DBN1, SH3GL2	5407	25	20199	2.39086	0.9865	0.0177102	0.017119
GOTERM_BP_DIRECT	GO:0002021~response to dietary excess	16	0.247066	0.000477275		CNTNAP2, CLIC5, RMI1, STK39, WNK4, RASAL2, MAPK14, PCSK1N, ACVR1C, VGF, TBL1XR1, LEP, ENPP1, CNTN2, PPARG, SLC25A25	5407	25	20199	2.39086	0.9865	0.0177102	0.017119
GOTERM_BP_DIRECT	GO:0009888~tissue development	25	0.386041	0.000495937		LAMA5, LAMA2, TCF7, NTN4, GATA5, LNCPINT, PRICKLE1, NTN1, NTN3, SALL4, NTNG1, NTNG2, TCF7L2, WNT7B, PAX6, PAX5, HSPG2, PAX1, NR5A1, TWSG1, NR5A2, PAX7, FASN, PTF1A, MEGF9	5407	48	20199	1.94568	0.988592	0.0183273	0.0177155
GOTERM_BP_DIRECT	GO:0071542~dopaminergic neuron differentiation	20	0.308833	0.000508057		FOXA1, WNT3A, WNT5A, EN2, EN1, OTP, PAX5, HIF1A, VEGFA, LRP6, NR4A2, DMRTA2, SFRP1, HTR7, SMO, LMX1A, LMX1B, RAC1, FOXA2, PITX3	5407	35	20199	2.13469	0.989774	0.0186986	0.0180744
GOTERM_BP_DIRECT	GO:2000819~regulation of nucleotide-excision repair	18	0.277949	0.000513811		SMARCE1, SMARCD1, SMARCC1, SMARCB1, SMARCD3, ACTL6B, PHF10, HMGB1, ARID1A, ARID1B, ACTG1, BCL7A, BCL7C, DPF1, DPF2, DPF3, BRD7, ARID2	5407	30	20199	2.24143	0.990291	0.0187572	0.0181311
GOTERM_BP_DIRECT	GO:0048169~regulation of long-term neuronal synaptic plasticity	18	0.277949	0.000513811		CAMK2B, APP, LNPEP, GRIK2, GRIN2B, RAB11A, GRIN1, RIMS1, SYNGR1, SYNGAP1, NETO1, DLG4, NF1, KRAS, FCGR2B, SYNPO, RAB5A, SNCA	5407	30	20199	2.24143	0.990291	0.0187572	0.0181311
GOTERM_BP_DIRECT	GO:0007167~enzyme linked receptor protein signaling pathway	12	0.1853	0.000540932		FARP1, SYK, LRP1, AXL, LRP4, RAC1, AGRN, JAK2, GAS6, CRK, JAK3, JAK1	5407	16	20199	2.80178	0.992399	0.0195419	0.0188896
GOTERM_BP_DIRECT	GO:0021799~cerebral cortex radially oriented cell migration	12	0.1853	0.000540932		DAB1, DIXDC1, LHX6, FBXO45, RAC1, DISC1, POU3F2, MDGA1, SOCS7, POU3F3, NDEL1, CDK5R1	5407	16	20199	2.80178	0.992399	0.0195419	0.0188896
GOTERM_BP_DIRECT	GO:0001933~negative regulation of protein phosphorylation	45	0.694873	0.000541807		PID1, CHRNA7, MIR26B, PTEN, PEBP1, FBLN1, ARRB1, PRR5L, ARRB2, LRP6, RABGEF1, NNT, PIP5KL1, DVL1, EPHB2, 2610042L04RIK, CDK5RAP3, SH3GL2, SNCA, WWTR1, CADM4, TGFB1, CADM1, NTRK3, PAQR3, DAB2IP, PAX6, PRKCA, PTPN13, MTOR, IMPACT, OCLN, SMO, CTDSP1, CD109, CTDSP2, DNAJC10, FKBP8, TERF2IP, ADNP, PKN1, INSM1, PLPP3, CACTIN, PPIA	5407	105	20199	1.60102	0.992459	0.0195419	0.0188896
GOTERM_BP_DIRECT	GO:0045664~regulation of neuron differentiation	23	0.355158	0.000561761		ALK, TFAP2A, ZFHX3, NLGN1, CASZ1, ZFHX2, BCL11B, EYA1, MIR9-1, ATN1, SIX1, PAX6, NREP, DICER1, NTF5, EFNA3, RELN, NUMB, FGF20, NF1, HES1, NEUROG1, CDON	5407	43	20199	1.99817	0.993701	0.0201809	0.0195072
GOTERM_BP_DIRECT	GO:0006493~protein O-linked glycosylation	30	0.463249	0.000565058		GALNT12, POMT2, ST6GALNAC2, GALNT13, GALNT18, POMT1, PLOD3, FUT4, GALNT10, TRAK2, POFUT1, A4GALT, LARGE1, GALNT9, GALNT7, GALNT6, B3GALNT1, GALNT4, GALNT3, GALNT2, GALNT1, C1GALT1, VEGFB, POMGNT2, POMGNT1, B3GNT8, B3GNT7, TET3, B3GNT4, B3GNT2	5407	62	20199	1.8076	0.993886	0.0201928	0.0195188
GOTERM_BP_DIRECT	GO:0050808~synapse organization	37	0.57134	0.000595781		APP, NLGN1, PTPRS, NLGN2, NRXN1, CHRNA7, CTNND2, LRRC4, CHRD, LRP4, SLC6A1, SLC8A2, PCLO, DVL1, NPTN, APBB1, SNCB, LARGE1, BSN, PPFIA4, SNCA, DACT1, PRRT1, WNT7B, TSC1, ATP2B2, ANK3, NBEA, LMX1A, DLG5, LMX1B, MAPT, SHANK3, ADGRL2, ADGRL3, CBLN1, SHANK1	5407	82	20199	1.68563	0.995366	0.020985	0.0202845
GOTERM_BP_DIRECT	GO:0070936~protein K48-linked ubiquitination	37	0.57134	0.000595781		RNF34, UBE3C, MYCBP2, UBE2D3, RNF8, NEDD4L, TNFAIP3, FBXO45, NT5C2, DTX4, UBE2D2A, ZNRF1, ZNRF2, RNF216, UBE2Q2, UBR5, ARIH2, RNF170, SKP2, RFFL, UBE2H, UBE2E3, AMFR, UBE2E1, UBE2E2, UBE2G1, UBE2G2, TOPORS, ITCH, RNF126, CDC34, KBTBD6, TTC3, PELI1, KBTBD7, TRIM32, RNF187	5407	82	20199	1.68563	0.995366	0.020985	0.0202845
GOTERM_BP_DIRECT	GO:0043010~camera-type eye development	37	0.57134	0.000595781		CDKN1C, FBN2, FOXE3, FOXC1, NFIX, CHD7, IHH, CACNA1C, NR2E1, AHR, ARHGAP35, GLI3, TSKU, RXRA, EFEMP1, SIX3, PKNOX1, SLC25A25, LIM2, JAG1, FKRP, MAP3K1, PAX6, VAX1, GRHL2, FOXP2, SKI, BMP4, TWSG1, TBC1D20, GPD2, FKBP8, FAT1, GAS1, LMX1B, BMPR1B, VSX2	5407	82	20199	1.68563	0.995366	0.020985	0.0202845
GOTERM_BP_DIRECT	GO:0001829~trophectodermal cell differentiation	15	0.231624	0.000602332		YAP1, EOMES, FOXD3, SRF, CTR9, HOPX, SOX2, CNOT1, CDH1, SP1, CNOT2, SP3, CNOT3, RBM46, JUNB	5407	23	20199	2.43633	0.995632	0.0210513	0.0203485
GOTERM_BP_DIRECT	GO:0001508~action potential	15	0.231624	0.000602332		KCNJ11, USP53, KCNJ8, KCND2, KCNIP2, KCNB1, KCNC2, ABCC9, GRIN2B, CACNA1G, GNA15, GNA11, GNAQ, KCNQ2, KCNMB4	5407	23	20199	2.43633	0.995632	0.0210513	0.0203485
GOTERM_BP_DIRECT	GO:0045732~positive regulation of protein catabolic process	38	0.586782	0.000614511		FAF1, LPCAT1, NEDD4L, TNFAIP3, UBR3, OAZ2, NKD1, FOXO1, DCAF1, GGA1, SOX17, IER3, DACT1, NSF, MYLIP, EGLN2, RHBDD3, TIPARP, RHBDD1, PLK2, TNFSF12, WNT5A, RDX, DAB2IP, AXIN1, MAPK15, FBXO11, SORL1, RNF41, ITCH, NEDD4, SGSM3, ATG4B, ASB5, EZR, TRIM32, VGLL4, VPS28	5407	85	20199	1.67008	0.996087	0.0213408	0.0206284
GOTERM_BP_DIRECT	GO:0003215~cardiac right ventricle morphogenesis	11	0.169858	0.000619364		TGFB2, JAG1, HAND2OS1, SEMA3C, PPP1R13L, HAND2, TBX20, GATA3, ISL1, SOX4, BMPR1A	5407	14	20199	2.9352	0.996254	0.0213408	0.0206284
GOTERM_BP_DIRECT	GO:0086091~regulation of heart rate by cardiac conduction	21	0.324274	0.000620083		HCN4, DSP, KCNH2, KCNE1, SRC, KCND3, CACNA2D1, ANK2, CACNA1C, ISL1, CACNA1G, CACNB2, GJA5, KCNQ1, AKAP9, PKP2, DSG2, SCN5A, SCN3B, SCN4B, SCN1B	5407	38	20199	2.06447	0.996279	0.0213408	0.0206284
GOTERM_BP_DIRECT	GO:0070507~regulation of microtubule cytoskeleton organization	21	0.324274	0.000620083		PHLDB1, PATJ, PRKAA1, PRKAA2, WNT3A, DIXDC1, EFNA5, RHOA, CAMSAP3, ATAT1, TAOK1, CEP70, MAP6, MAP6D1, MAPT, TPPP, AGRN, MPDZ, PHLDB2, MARK2, CDK5R1	5407	38	20199	2.06447	0.996279	0.0213408	0.0206284
GOTERM_BP_DIRECT	GO:0042752~regulation of circadian rhythm	32	0.494132	0.000642512		KDM5B, MAGEL2, PRKAA1, HDAC3, PRKAA2, ROCK2, RORA, NPAS2, PPP1CC, MAPK9, NOCT, KLF10, USP7, KDM2A, FBXW7, USP9X, SIAH2, CSNK1D, CSNK1E, PROX1, MTOR, PPP1CA, SFPQ, BHLHE40, HNRNPD, CRY1, CDK1, PPARG, PPARA, CLOCK, EZH2, SPSB4	5407	68	20199	1.75798	0.99696	0.0220286	0.0212933
GOTERM_BP_DIRECT	GO:0045184~establishment of protein localization	24	0.370599	0.000645835		RIPOR2, GRIA2, CARMIL2, NLGN1, ADGRV1, PLEKHA1, WHRN, NRXN1, RCC2, RDX, ADAM11, ANK3, IKZF1, PRICKLE1, NPNT, MCC, GPHN, HINFP, RAP2A, DLG4, ITGA8, MDM2, SMYD3, PHLDB2	5407	46	20199	1.94907	0.99705	0.0220587	0.0213223
GOTERM_BP_DIRECT	GO:0090136~epithelial cell-cell adhesion	10	0.154416	0.000677622		CAMSAP3, DSP, ITGB5, SRF, CTNNA1, IHH, KIFC3, BVES, PLEKHA7, VCL	5407	12	20199	3.11309	0.997786	0.0228843	0.0221204
GOTERM_BP_DIRECT	GO:0003170~heart valve development	10	0.154416	0.000677622		HECTD1, ZBTB14, NAGLU, PDE2A, SHOX2, MDM2, MATR3, MDM4, NFATC1, SMAD6	5407	12	20199	3.11309	0.997786	0.0228843	0.0221204
GOTERM_BP_DIRECT	GO:0010944~negative regulation of transcription by competitive promoter binding	10	0.154416	0.000677622		MAD2L2, HDAC4, TFAP2A, HDAC2, CREB1, KDM2A, DACH1, BHLHE41, OVOL2, SMAD7	5407	12	20199	3.11309	0.997786	0.0228843	0.0221204
GOTERM_BP_DIRECT	GO:0036302~atrioventricular canal development	9	0.138975	0.00068671		SMAD4, CHD7, TBX20, HAS2, FOXN4, PTPN11, RBPJ, TBX3, TBX2	5407	10	20199	3.36214	0.99796	0.0231047	0.0223334
GOTERM_BP_DIRECT	GO:0008306~associative learning	25	0.386041	0.000727316		GLP1R, BRSK1, CNTNAP2, APP, CLSTN2, SRF, CHRNA7, ELAVL4, SLC6A1, NEUROD2, RELN, GRM7, ABL1, DRD1, NPTX2, ASIC1, SPECC1, GABRA5, TSC1, GRIN2B, GRIN1, SHANK3, RAPGEF3, LGMN, SHANK1	5407	49	20199	1.90598	0.998586	0.0242897	0.0234789
GOTERM_BP_DIRECT	GO:0001569~branching involved in blood vessel morphogenesis	22	0.339716	0.000732075		TBX1, ACVR1, EDN1, RBM15, FLT1, PLXND1, SRF, NOTCH4, IHH, NRARP, AHR, STK4, VEGFA, NFATC4, GNA13, DLL4, EDNRA, PPP3R1, SFRP2, COL4A1, TBX20, ENG	5407	41	20199	2.00453	0.998645	0.0243584	0.0235452
GOTERM_BP_DIRECT	GO:0001932~regulation of protein phosphorylation	35	0.540457	0.000736406		PHLPP1, LRP4, HSPB1, ARRB2, PPP1R9B, SOCS3, PRKAR2B, PRKAR2A, SESN2, DVL1, RICTOR, DRD1, FNIP1, EPM2A, CADM4, AXIN1, PPP2R5B, FN1, PPP2R5D, DICER1, PTK2, MTOR, ITPKB, FER, PRKAR1B, PIK3CA, LOX, PRKAR1A, LEP, CCDC88C, PLXNB2, KRAS, NHLRC1, AGRN, EZH2	5407	77	20199	1.69805	0.998697	0.0244124	0.0235975
GOTERM_BP_DIRECT	GO:0046325~negative regulation of glucose import	14	0.216183	0.00075604		PID1, PRKCA, ESR1, AHI1, GRK2, MYC, LEP, GRB10, ENPP1, CERS1, SH2B2, RHOQ, APPL2, PEA15A	5407	21	20199	2.49048	0.998909	0.0248803	0.0240498
GOTERM_BP_DIRECT	GO:2000311~regulation of AMPA receptor activity	14	0.216183	0.00075604		PRRT1, NLGN1, NLGN2, NRXN1, MINK1, MAPK8IP2, SHISA8, SHISA6, CACNG7, CACNG8, GSG1L, CACNG2, CNIH2, SHANK1	5407	21	20199	2.49048	0.998909	0.0248803	0.0240498
GOTERM_BP_DIRECT	GO:0010595~positive regulation of endothelial cell migration	30	0.463249	0.000781831		ROCK2, ITGB3, SEC1, FLT4, PIK3CD, EMC10, GATA3, HIF1A, ETS1, ADGRA2, ABL1, AKT1, ZFP580, RAC1, SASH1, CCBE1, WNT5A, PRKCA, DICER1, PROX1, VEGFA, RHOB, FOXP1, BMP4, ITGB1BP1, PRKD2, PRKD1, PLPP3, RIN2, BCAR1	5407	63	20199	1.77891	0.999135	0.0255426	0.02469
GOTERM_BP_DIRECT	GO:0034504~protein localization to nucleus	26	0.401482	0.000805151		YWHAE, IRS1, SIX1, AHR, HHEX, PPP3R1, NUAK2, SIX4, LMNA, DVL1, MSX1, ZBTB7A, BANP, GCKR, CDKN2A, ZBTB16, DCLK2, TOPORS, PYGO1, COL1A1, PIKFYVE, SMO, MDM2, PAF1, HDGF, DCP1B	5407	52	20199	1.86786	0.9993	0.0261153	0.0252435
GOTERM_BP_DIRECT	GO:0019228~neuronal action potential	26	0.401482	0.000805151		GRIA1, CNTNAP2, CHRNA4, NPR2, CHRNA7, GRIK2, CACNA1G, CACNA1I, DPP6, GPER1, MYH14, KCNMB4, SCN5A, DRD1, MYH7B, KCND2, ANK3, MTOR, GJD2, SCN8A, KCNMA1, KCNQ2, KCNQ3, PMP22, SCN4B, HCN1	5407	52	20199	1.86786	0.9993	0.0261153	0.0252435
GOTERM_BP_DIRECT	GO:0000082~G1/S transition of mitotic cell cycle	31	0.478691	0.000828283		ITGB1, CAMK2B, RB1, CAMK2D, CAMK2A, BMYC, ACVR1B, PPP3CA, MYC, MYB, E2F3, SKP2, CAMK2G, EIF4E, PLK2, CABLES1, NFATC1, HINFP, LATS2, CDK6, CCNE2, RPS6KB1, CCNE1, CDK2, BCL2, ID4, SPDYA, CDK1, RHOU, ANP32B, EZH2	5407	66	20199	1.75465	0.999432	0.0267693	0.0258757
GOTERM_BP_DIRECT	GO:0030097~hemopoiesis	40	0.617665	0.000834436		L3MBTL1, AHCTF1, RTKN2, IKZF1, RBPJ, SHB, BMI1, ZFP36L2, CNN2, HHEX, SGPL1, MKNK2, SOX6, PKNOX1, NKX2-5, CD34, KIRREL3, TGFB2, WNT3A, TIPARP, TXNRD2, ZBTB16, SPTB, EPOR, RUNX2, RUNX1, ASXL1, MYO1E, PINK1, SFRP1, TWSG1, TTC7, CDK6, KIT, BCL2, HOXB4, CDK13, MIXL1, PICALM, EZH2	5407	92	20199	1.62422	0.999462	0.0268718	0.0259748
GOTERM_BP_DIRECT	GO:0002052~positive regulation of neuroblast proliferation	23	0.355158	0.000841671		ITGB1, CTF2, BEX1, SMARCD3, NOTCH1, KDM1A, FOXG1, VEGFC, PAX6, OTP, NR2E1, HIF1A, SOX10, GLI3, VEGFA, HAPLN2, SOX2, ACAN, DMRTA2, SMO, ID4, DISC1, CDON	5407	44	20199	1.95276	0.999496	0.0269126	0.0260142
GOTERM_BP_DIRECT	GO:0008277~regulation of G-protein coupled receptor protein signaling pathway	23	0.355158	0.000841671		ITGB1, TUB, GIT2, RAMP2, SLC24A4, USP20, HOMER2, ITGB3, USP33, PDE4D, ZDHHC7, ARRB1, ARRB2, RIC8A, RGS10, PHF24, PLCE1, RGS12, KCTD12, PLCB1, RAMP1, RGS6, RGS7	5407	44	20199	1.95276	0.999496	0.0269126	0.0260142
GOTERM_BP_DIRECT	GO:2000773~negative regulation of cellular senescence	16	0.247066	0.000849836		MAP3K3, GCH1, PLK2, PTEN, HMGA2, TWIST1, YBX1, SIRT1, TBX2, FZR1, CDK6, BCL6, NAMPT, AKT3, ZKSCAN3, ABL1	5407	26	20199	2.2989	0.999532	0.0270631	0.0261596
GOTERM_BP_DIRECT	GO:0050768~negative regulation of neurogenesis	18	0.277949	0.000855381		NOTCH1, KDM1A, WNT3A, WNT7B, HOOK3, SORL1, PRTG, REST, PCM1, BRINP1, LHX2, CTDSP1, DNAJB11, HES1, ARHGEF2, APPL2, BMPR1A, PITX3	5407	31	20199	2.16912	0.999555	0.0270631	0.0261596
GOTERM_BP_DIRECT	GO:0030279~negative regulation of ossification	18	0.277949	0.000855381		TPH1, TGFB1, NOTCH1, SMURF1, KREMEN1, LRP4, TMEM53, KREMEN2, SMAD6, RBPJ, HIF1A, SMAD7, GFRA4, SFRP1, CHSY1, MDK, BCL2, ENPP1	5407	31	20199	2.16912	0.999555	0.0270631	0.0261596
GOTERM_BP_DIRECT	GO:0045860~positive regulation of protein kinase activity	32	0.494132	0.000870665		CSF1, EPO, PXN, AGAP2, PRKAG2, VLDLR, ARRB2, LRP8, RAP1A, RELN, MAP3K5, XRCC6, MMD, AXIN1, VEGFC, NRG1, AXIN2, PTK2, MTOR, CDC25B, GPRC5B, DAB1, TRAF4, PIK3CA, SPDYA, RAPGEF2, TAB2, MAPRE3, GAS6, CDK5R2, CDK5R1, MAP3K12	5407	69	20199	1.7325	0.999612	0.0274503	0.026534
GOTERM_BP_DIRECT	GO:0060173~limb development	27	0.416924	0.000878564		RARG, NPR2, CHD7, LRP4, PRICKLE1, MEOX2, GLI3, COMP, ZNRF3, SALL1, NAGLU, MAP3K20, VPS54, B4GALNT1, LARGE1, FBXW4, KREMEN1, EN1, IFT80, KREMEN2, RC3H2, KAT2B, KAT2A, SMOC1, RARA, IRF6, FERMT2	5407	55	20199	1.8339	0.999639	0.0276028	0.0266814
GOTERM_BP_DIRECT	GO:0045668~negative regulation of osteoblast differentiation	33	0.509574	0.000908956		HDAC4, HDAC5, NOTCH1, LRP5, CHRD, TWIST1, AHR, TMEM53, TOB1, IPO7, AREG, HDAC7, SOX2, TNN, NOCT, SMAD3, SEMA4D, PTCH1, FNDC3B, CRIM1, VEGFC, NFATC1, AXIN2, TMEM64, SMAD6, SKI, SFRP1, TWSG1, CDK6, RIOX1, HAND2, ID3, PPARG	5407	72	20199	1.7122	0.999726	0.02836	0.0274133
GOTERM_BP_DIRECT	GO:0048666~neuron development	33	0.509574	0.000908956		GABRB3, GABRB2, SCYL3, MTMR2, TENM3, TENM4, MYT1L, IHH, NEUROD2, DPYSL3, SLIT1, SLIT3, NCAM1, PACSIN1, PITX3, ZBTB18, TGFB2, GABRA5, PBX3, EN2, PBX2, EN1, GFRA3, HSPG2, POU3F2, SNAP91, MTURN, VEGFA, NR2F6, RUNX1, ATAT1, TDP2, VSX1	5407	72	20199	1.7122	0.999726	0.02836	0.0274133
GOTERM_BP_DIRECT	GO:0035909~aorta morphogenesis	13	0.200741	0.000942007		TBX1, FKBP10, SEC24B, JAG1, EYA1, LRP1, CHD7, SIX1, TBX2, NAGLU, KAT6A, HES1, ADAMTS9	5407	19	20199	2.55601	0.999796	0.0291456	0.0281726
GOTERM_BP_DIRECT	GO:0030199~collagen fibril organization	28	0.432366	0.000947017		FKBP10, FOXC1, COL11A2, SCX, PLOD3, LOXL4, MIA3, ADAMTS12, ANTXR2, LOXL1, LOXL2, COMP, ACAN, ADAMTS2, SERPINH1, CYP1B1, ADAMTS7, TGFB2, CRTAP, COL27A1, P3H1, P3H4, COL1A1, SFRP2, P4HA1, LOX, NF1, LMX1B	5407	58	20199	1.80345	0.999805	0.0291456	0.0281726
GOTERM_BP_DIRECT	GO:0050767~regulation of neurogenesis	24	0.370599	0.000947061		YAP1, HES6, YTHDF2, NOTCH1, KDM1A, DOCK7, CHD7, BHLHE41, HMGB2, PAX6, JADE2, DICER1, POU4F1, ASCL2, SOX2, DLL4, FXR1, HEYL, BHLHE40, HOXB3, HES1, HES3, S100A10, EZH2	5407	47	20199	1.9076	0.999805	0.0291456	0.0281726
GOTERM_BP_DIRECT	GO:0007628~adult walking behavior	24	0.370599	0.000947061		EPHA4, FKRP, CHAT, CHD7, AXIN1, PCDH15, CACNA1A, DMRT3, CACNA1C, ARRB2, UCHL3, OXR1, HIPK2, DAB1, GLRB, GBX1, SCN8A, KCNMA1, ZIC1, PMP22, ENPP1, ABL2, MAPT, DRD1	5407	47	20199	1.9076	0.999805	0.0291456	0.0281726
GOTERM_BP_DIRECT	GO:0001657~ureteric bud development	25	0.386041	0.00104691		ROBO2, FOXC1, TSHZ3, SIX1, SALL1, BMPER, EPCAM, SMAD2, GDF11, SMAD4, SMAD3, TGFB1, EYA1, NPNT, SMAD6, SMAD5, SMAD7, BMP4, DLG1, SFRP1, RARA, BCL2, SDC1, SPRY1, CRLF1	5407	50	20199	1.86786	0.999921	0.0318444	0.0307814
GOTERM_BP_DIRECT	GO:0001658~branching involved in ureteric bud morphogenesis	25	0.386041	0.00104691		LAMA5, HS3ST3A1, TMEM59L, GREB1L, ILK, SIX1, HOXD11, PKD2, GLI3, WNT6, SALL1, MYC, WNT4, HS3ST3B1, SMAD4, FOXD1, EYA1, PTCH1, NPNT, BMP4, DLG1, BMP2, BCL2, DCHS1, FAT4	5407	50	20199	1.86786	0.999921	0.0318444	0.0307814
GOTERM_BP_DIRECT	GO:0001755~neural crest cell migration	25	0.386041	0.00104691		SEMA5B, LAMA5, SEMA7A, SEMA3C, HIF1A, ERBB4, NRTN, TBX1, SEMA6B, ACVR1, SEMA6C, SEMA4A, SEMA6A, SEMA4D, SEMA6D, SEMA4C, SEMA4F, PAX6, ISL1, SOX10, OVOL2, ZEB2, SMO, KITL, RADIL	5407	50	20199	1.86786	0.999921	0.0318444	0.0307814
GOTERM_BP_DIRECT	GO:0051497~negative regulation of stress fiber assembly	19	0.293391	0.00105242		KANK2, ARHGEF18, ARHGAP28, ARAP1, PIK3R1, PPP1R9A, CORO2B, TJP1, TMEFF2, DLC1, RHPN1, RHPN2, PFN1, PAK2, MET, PHLDB2, CGNL1, KANK4, KANK3	5407	34	20199	2.0876	0.999925	0.0318444	0.0307814
GOTERM_BP_DIRECT	GO:0035108~limb morphogenesis	19	0.293391	0.00105242		FBN2, PKDCC, IFT140, PTCH1, NPR2, WNT5A, LRP5, IQCE, HOXD13, PRICKLE1, TBX4, TBX3, GLI3, LRP6, ASPH, FLVCR1, VPS54, LMX1B, MEGF8	5407	34	20199	2.0876	0.999925	0.0318444	0.0307814
GOTERM_BP_DIRECT	GO:0030334~regulation of cell migration	48	0.741198	0.00108126		BEX4, LAMA5, MACF1, NOTCH1, LAMA2, PLXND1, LDB1, SDC3, NEXN, LDB2, MYSM1, NTN1, FGF5, DOCK10, FGF9, ERBB4, TNN, LMNA, FGF20, MGAT3, ENPP2, AKT1, PLXNA1, RAC1, PLXNC1, TMSB10, FGF22, NCK1, EGFL7, MAP3K1, TBCCD1, LMO4, RCC2, MINK1, GAB1, PAX6, UNC5C, SRCIN1, RHOA, RHOB, CAMSAP3, CORT, FRMD5, SPATA13, PLXNB2, PLXNB1, AJUBA, VCL	5407	117	20199	1.5326	0.999942	0.0321908	0.0311162
GOTERM_BP_DIRECT	GO:0010765~positive regulation of sodium ion transport	15	0.231624	0.0010906		NEDD4L, CXCL1, ANK3, MLLT6, AKT3, CNTN1, GNAS, AKT1, SCN5A, SGK1, NKX2-5, SCN3B, FGF12, SCN4B, SCN1B	5407	24	20199	2.33482	0.999947	0.0321908	0.0311162
GOTERM_BP_DIRECT	GO:0007585~respiratory gaseous exchange	15	0.231624	0.0010906		CCBE1, EDN1, CHRNA4, SFTPC, FLT4, PBX3, MAPK8IP3, EDNRA, FUT8, DACH1, TLX3, TRAF4, MAN1A2, MAN2A1, HOXA5	5407	24	20199	2.33482	0.999947	0.0321908	0.0311162
GOTERM_BP_DIRECT	GO:0099645~neurotransmitter receptor localization to postsynaptic specialization membrane	15	0.231624	0.0010906		ADAM22, LHFPL4, NETO2, KALRN, GPHN, CACNG7, DLG1, NETO1, DLG4, ERBB4, ERBB2, NPTX1, NPTX2, CACNG2, NPTXR	5407	24	20199	2.33482	0.999947	0.0321908	0.0311162
GOTERM_BP_DIRECT	GO:2000647~negative regulation of stem cell proliferation	15	0.231624	0.0010906		RARG, CDKN2C, PTCH1, KDF1, NFATC1, FBLN1, RBPJ, GLI3, OVOL2, WNT11, NFIB, CD109, NF1, SFN, IRF6	5407	24	20199	2.33482	0.999947	0.0321908	0.0311162
GOTERM_BP_DIRECT	GO:0014044~Schwann cell development	15	0.231624	0.0010906		MAP2K1, MAP2K2, ILK, NRG1, POU3F1, POU3F2, PPP3R1, ERBB3, ERBB2, PMP22, DAG1, NF1, GRB2, RAF1, SOS1	5407	24	20199	2.33482	0.999947	0.0321908	0.0311162
GOTERM_BP_DIRECT	GO:0055007~cardiac muscle cell differentiation	22	0.339716	0.00109779		KDM6B, ITGB1, MESP1, TSC1, CACYBP, NRG1, ARID1A, TBX3, SYNE1, FOXP1, BMP4, AKAP13, BMP2, RXRA, HAND2, NOX4, ALPK3, SIK1, ACADM, SOX6, ASB2, NKX2-5	5407	42	20199	1.9568	0.99995	0.0321908	0.0311162
GOTERM_BP_DIRECT	GO:0048870~cell motility	22	0.339716	0.00109779		MAP2K1, DST, ITGB4, STRBP, PTEN, BRK1, LYPD3, ETS1, ACTG1, CTTN, BCL6, CTNNA1, ELMO1, FSCN1, ELMO2, MYH9, RAC1, CD34, EPHA2, ENG, SH2B1, PLEC	5407	42	20199	1.9568	0.99995	0.0321908	0.0311162
GOTERM_BP_DIRECT	GO:0048168~regulation of neuronal synaptic plasticity	17	0.262508	0.00111027		EGR2, CAMK2A, RASGRF1, CHRD, GRIN2C, ZDHHC2, GRIN2B, GRIN1, CPEB1, VGF, DLG4, NSMF, KCNN2, NCDN, RAC1, EPHB2, SNCA	5407	29	20199	2.1899	0.999955	0.0321908	0.0311162
GOTERM_BP_DIRECT	GO:0048844~artery morphogenesis	17	0.262508	0.00111027		TBX1, NOTCH3, FOXC1, PRRX2, CHD7, CHRD, RBPJ, VEGFA, SMAD7, COMP, WNT11, ZMIZ1, GJA5, NF1, HOXA1, HES1, ENG	5407	29	20199	2.1899	0.999955	0.0321908	0.0311162
GOTERM_BP_DIRECT	GO:1903861~positive regulation of dendrite extension	17	0.262508	0.00111027		CPNE9, SH3GLB1, ITSN2, SYT2, CPNE5, SMURF1, WNT5A, CPNE6, NEDD4L, RASAL1, SYT17, RIMS2, RIMS1, AFDN, CACNG7, HNRNPK, PICALM	5407	29	20199	2.1899	0.999955	0.0321908	0.0311162
GOTERM_BP_DIRECT	GO:0035567~non-canonical Wnt signaling pathway	17	0.262508	0.00111027		FZD2, FZD5, WNT3A, FZD4, FZD6, WNT5A, IFT80, SFRP4, SFRP1, WNT11, SFRP2, FRZB, TMEM67, CCDC88C, DVL3, RAC1, WNT4	5407	29	20199	2.1899	0.999955	0.0321908	0.0311162
GOTERM_BP_DIRECT	GO:0003180~aortic valve morphogenesis	17	0.262508	0.00111027		ROBO2, SMAD2, RB1, TGFB1, NOTCH1, NANOS3, GATA5, TWIST1, NFATC1, AXIN2, GATA3, SMAD6, DLL4, BMP4, ADAMTS5, TBX20, SLIT3	5407	29	20199	2.1899	0.999955	0.0321908	0.0311162
GOTERM_BP_DIRECT	GO:0035176~social behavior	31	0.478691	0.00111994		GABRB3, CNTNAP2, NLGN2, NFIX, NRXN1, FMR1, PTEN, ATP1A3, NRXN2, NR2E1, KALRN, PCM1, BRINP1, ATXN1, PTCHD1, DVL1, DRD1, CIC, BBS4, TBX1, GRID1, GAD1, EN1, MAPK8IP2, MTOR, GRIN1, DLG4, KCNQ1, KCNQ2, SHANK3, SHANK1	5407	67	20199	1.72846	0.999959	0.032367	0.0312865
GOTERM_BP_DIRECT	GO:0016579~protein deubiquitination	35	0.540457	0.00127465		OTUD4, USP13, USP35, OTUB2, USP14, USP36, OTUD5, USP15, USP38, USP27X, USP31, USP54, USP32, USP33, USP34, OTUD7B, TNFAIP3, USP19, OTUD6B, USP1, USP30, USP46, USP25, USP47, USP7, USP48, USP42, USP20, USP43, USP9X, DESI2, USP3, UCHL3, COPS5, EIF3F	5407	79	20199	1.65506	0.99999	0.0366037	0.0353818
GOTERM_BP_DIRECT	GO:0031397~negative regulation of protein ubiquitination	28	0.432366	0.00130543		BEX4, BEX3, BEX2, BEX1, UBXN1, NXN, PELI3, TNFAIP3, ARRB1, ARRB2, RASD2, BAG5, SVBP, AKT1, SOX4, PRKCE, PRMT3, SIRT7, MTOR, SMAD7, DNAJA1, GCLC, WNK1, ADGRB1, CRY1, SPRY2, SPOPL, VPS28	5407	59	20199	1.77288	0.999992	0.0373683	0.0361209
GOTERM_BP_DIRECT	GO:0065003~macromolecular complex assembly	49	0.75664	0.00132389		ATF1, GLDC, CLGN, RIMS1, LARGE1, DLGAP3, TEAD1, TEAD2, NUP210, PDE4D, DNAJB12, AXIN1, DNAJB14, TAPBP, TGFBR3, NEMF, KCNQ3, VAMP2, SHANK1, YAP1, SLC24A2, ZFP148, HACD1, KMT2A, EPB41, DHX9, USH1C, PARD6B, TSPAN4, HES1, BID, STX4A, AKAIN1, RIC3, DMTN, GCH1, MBD2, PDE4DIP, PEX14, GGN, GRIN1, DLG4, DLG5, MDM2, CDK1, MDM4, CD247, ADGRL4, SSBP3	5407	121	20199	1.51281	0.999994	0.0377769	0.0365159
GOTERM_BP_DIRECT	GO:0032880~regulation of protein localization	46	0.710315	0.00135725		NCKAP1, DDX4, KDM1A, SYCP1, NOTCH4, ITGB3, MYCBP2, VPS4A, TESK1, SIX1, WASL, CELSR2, CDH2, BMPER, SIX4, CDH1, MAP2, KHDC3, ARHGDIA, DVL1, TRIM46, DZIP1L, AKT1, DVL3, EPS15, NKX3-1, TMEM184A, RABGAP1L, BORA, FBXW7, MMD, PTCH1, WNT5A, TEX15, CSNK1E, AFDN, DLG1, CCNE2, CCNE1, MYO5B, AAK1, BCL2, PLEKHM2, SGK1, SLC26A4, PICALM	5407	112	20199	1.53431	0.999995	0.0386067	0.0373179
GOTERM_BP_DIRECT	GO:0002092~positive regulation of receptor internalization	18	0.277949	0.00137267		ATAD1, CD63, HAMP2, SYK, WNT3A, PLK2, FMR1, MAGI2, DTNBP1, ARRB1, ARRB2, VEGFA, AHI1, SFRP4, TBC1D5, PARD3, PLCG2, PTPN5	5407	32	20199	2.10134	0.999996	0.0389152	0.0376162
GOTERM_BP_DIRECT	GO:2000045~regulation of G1/S transition of mitotic cell cycle	29	0.447807	0.00137673		RB1, SMARCD1, HACD1, SMARCB1, SMARCD3, AMBRA1, PKD1, ACTG1, BCL7A, BCL7C, DPF1, DPF2, DPF3, BID, BRD7, ARID2, APPL2, APPL1, SMARCE1, SMARCC1, CDKN2C, PLK5, ACTL6B, PHF10, CDKN2A, INO80, ARID1A, ARID1B, TCF3	5407	62	20199	1.74735	0.999996	0.0389152	0.0376162
GOTERM_BP_DIRECT	GO:0032332~positive regulation of chondrocyte differentiation	14	0.216183	0.00139654		SMAD3, PKDCC, ZFP219, ZBTB16, HOXD11, GDF6, BMP6, RUNX2, GLI3, LOXL2, PRKG2, SOX6, BMPR1B, SOX5	5407	22	20199	2.37727	0.999997	0.0389865	0.0376851
GOTERM_BP_DIRECT	GO:1900006~positive regulation of dendrite development	14	0.216183	0.00139654		ALK, CYFIP1, CRTC1, DAB2IP, ELAVL4, COBL, VLDLR, LRP8, CLIP1, PTPRZ1, KHDC3, ABL1, PACSIN1, EZH2	5407	22	20199	2.37727	0.999997	0.0389865	0.0376851
GOTERM_BP_DIRECT	GO:0031290~retinal ganglion cell axon guidance	14	0.216183	0.00139654		ROBO2, EPHA7, SEMA4F, EFNA5, ISL1, VEGFA, ALCAM, ZIC2, SLIT1, NRCAM, BMPR1B, EPHB2, EPHB1, EPHB3	5407	22	20199	2.37727	0.999997	0.0389865	0.0376851
GOTERM_BP_DIRECT	GO:0045197~establishment or maintenance of epithelial cell apical/basal polarity	14	0.216183	0.00139654		CRB2, MTCL1, PRICKLE2, ILK, SCRIB, PARD3B, DLG1, DLG3, LRRC7, DLG4, PARD3, DLG5, FAT1, MARK2	5407	22	20199	2.37727	0.999997	0.0389865	0.0376851
GOTERM_BP_DIRECT	GO:0014033~neural crest cell differentiation	11	0.169858	0.00141169		OTUD5, EDNRA, SMAD4, WNT10A, EDN1, ZIC2, FRZB, FBXL17, SIX1, ZIC5, LRP6	5407	15	20199	2.73952	0.999997	0.0391669	0.0378594
GOTERM_BP_DIRECT	GO:0033173~calcineurin-NFAT signaling cascade	11	0.169858	0.00141169		RCAN1, NFAT5, PPP3CA, PPP3CB, PPP3R1, ADGRB2, RCAN2, TBC1D10C, NFATC1, MTOR, NFATC4	5407	15	20199	2.73952	0.999997	0.0391669	0.0378594
GOTERM_BP_DIRECT	GO:0045931~positive regulation of mitotic cell cycle	21	0.324274	0.00143315		FOXA1, STAT5A, APP, STAT5B, SPHK1, PTPN11, PRKCA, HMGB1, SHB, TTL, AURKA, CDC25B, RPS6KB1, ABL1, CDK1, MDM2, TUNAR, PKN2, EIF4E, LGMN, NKX3-1	5407	40	20199	1.96125	0.999998	0.0392643	0.0379536
GOTERM_BP_DIRECT	GO:0048255~mRNA stabilization	21	0.324274	0.00143315		FUS, CIRBP, HNRNPU, YBX2, AXIN2, YBX1, DICER1, ELAVL1, TENT5C, LARP1B, MTOR, VEGFA, ZAR1, LARP1, NOCT, MAPKAPK2, TRAF5, MEIOC, HNRNPD, RBM24, RBM46	5407	40	20199	1.96125	0.999998	0.0392643	0.0379536
GOTERM_BP_DIRECT	GO:0051017~actin filament bundle assembly	21	0.324274	0.00143315		DMTN, ACTN1, USH1C, PAWR, FMN2, SHROOM1, ESPN, BAIAP2, RHOD, CORO1B, AIF1L, LIMD2, MYO1B, CALD1, DPYSL3, FSCN1, ABL2, MYH9, EZR, MYH10, GAS7	5407	40	20199	1.96125	0.999998	0.0392643	0.0379536
GOTERM_BP_DIRECT	GO:0030513~positive regulation of BMP signaling pathway	21	0.324274	0.00143315		SMAD2, CRB2, SMAD4, ZFP423, NOTCH1, FOXD1, NUMA1, ILK, FBXL15, SOX11, RBPJ, TGFBR3, BMP4, SCUBE3, TWSG1, TBX20, FKBP8, HES1, MSX1, NEO1, ENG	5407	40	20199	1.96125	0.999998	0.0392643	0.0379536
GOTERM_BP_DIRECT	GO:0048598~embryonic morphogenesis	16	0.247066	0.00144133		YTHDF2, FLT1, ROCK2, SHOX2, HNF1B, AI597479, YBX1, GLI3, BMP4, ZEB2, TMED2, GAS1, MSX1, BMPR1A, CDON, DACT1	5407	27	20199	2.21376	0.999998	0.0392643	0.0379536
GOTERM_BP_DIRECT	GO:0003148~outflow tract septum morphogenesis	16	0.247066	0.00144133		ROBO2, TBX1, SMAD4, NRP2, TGFB2, SEMA3C, LRP2, SMAD6, ISL1, TBX2, BMP4, TBX20, DVL3, NKX2-5, BMPR1A, ENG	5407	27	20199	2.21376	0.999998	0.0392643	0.0379536
GOTERM_BP_DIRECT	GO:0045786~negative regulation of cell cycle	25	0.386041	0.00148066		RB1, CEBPA, PPP1R13B, PTEN, FOXK1, PTPRK, GATA3, ETS1, RRP8, BRINP1, MCIDAS, SIN3B, MOV10L1, EPM2A, TGFB1, CDKN2A, TSC22D2, SIRT1, MAPK12, RHOB, BMP4, NR4A1, BMP2, CDK6, GMNC	5407	51	20199	1.83123	0.999998	0.0402141	0.0388717
GOTERM_BP_DIRECT	GO:0042733~embryonic digit morphogenesis	31	0.478691	0.00149686		HDAC2, LRP5, IHH, LRP4, TWIST1, HOXD13, PRICKLE1, HOXD11, HOXC11, GLI3, LRP6, SALL1, FLVCR1, MAP3K20, MSX1, FBXW4, SMAD4, IFT140, ZBTB16, WNT5A, GRHL2, TBX3, TBX2, BMP4, SFRP2, MYCN, HAND2, GNAQ, GAS1, ROR2, BMPR1A	5407	68	20199	1.70305	0.999999	0.040532	0.039179
GOTERM_BP_DIRECT	GO:0032092~positive regulation of protein binding	32	0.494132	0.00154606		EPHB6, APP, PLXND1, LRP1, EPB41, USP33, NMD3, ARRB1, RFNG, STK4, SPPL3, STK3, LFNG, FLOT1, ABL2, NPHP3, EP300, MARK3, DACT1, CTHRC1, TCF7L2, USP9X, WNT5A, EIF2AK3, HIP1R, HIPK2, BMP4, BMP2, RAPGEF2, AGRN, ARHGEF7, RAN	5407	71	20199	1.6837	0.999999	0.0417389	0.0403456
GOTERM_BP_DIRECT	GO:0051402~neuron apoptotic process	49	0.75664	0.00162355		BARHL1, RB1, DRAXIN, APP, ITSN1, ATN1, AATK, GRIK2, SYNGAP1, ENPP1, MAP3K5, EPHA7, APAF1, SIAH1A, SIRT1, CIT, KCNQ2, KCNQ3, TYRO3, ADNP, USP53, DIABLO, STXBP1, NPR2, XIAP, CACNA1A, HIF1A, ERBB3, ABL1, VPS54, NAE1, SNCB, SNCA, TFAP2A, TGFB1, PTGES3, POU4F1, OXR1, HIPK2, VEGFA, NFATC4, NR4A2, NR4A3, AXL, BCL2, NF1, KRAS, NES, FGFR3	5407	122	20199	1.50041	1	0.0437002	0.0422414
GOTERM_BP_DIRECT	GO:0048589~developmental growth	19	0.293391	0.0016288		SMAD2, SMAD4, SMAD3, SRF, KDF1, IL6RA, GATA3, HOXD11, SOX10, GLI3, DMBX1, PYGO2, SMO, ZMIZ1, BCL2, EIF4H, GNAS, GAS1, BMPR1A	5407	35	20199	2.02796	1	0.0437109	0.0422517
GOTERM_BP_DIRECT	GO:0006887~exocytosis	47	0.725757	0.00166209		RALA, BRSK2, DOC2A, RAB3D, STXBP1, ITSN1, MIA3, LIN7A, CACNA1C, DOC2B, PIK3C2A, CPLX2, LIN7B, NKD2, RIMS2, RIMS1, RIMS4, PAK1, SCRN1, PIP5K1C, STX3, MYH10, STX4A, UNC13B, CADPS2, EXOC8, KCNB1, RAB3IP, MICAL3, RAB3IL1, RAB27B, SCAMP1, PRSS12, SRCIN1, SYTL3, RAB11A, SYT7, SYTL2, STXBP5L, KCNQ2, KCNQ3, EXOC6, HAP1, EXOC3L, EXOC5, EXOC2, RAPGEF4	5407	116	20199	1.51361	1	0.0444721	0.0429875
GOTERM_BP_DIRECT	GO:0045165~cell fate commitment	36	0.555899	0.00167765		BARHL2, WNT2B, PRDM4, ONECUT2, GATA5, NR2E1, GATA3, RBPJ, SOX2, WNT6, WNT11, ERBB4, HES1, SOX6, SOX5, WNT4, KDM6B, SMAD2, WNT10B, WNT10A, WNT5B, EYA1, WNT3A, WNT7B, WNT5A, SOX13, PAX6, BMP4, BMP2, SPRY2, GAS1, PPARG, ROR2, PTF1A, NEUROG1, VSX2	5407	83	20199	1.62031	1	0.0445169	0.0430309
GOTERM_BP_DIRECT	GO:0048681~negative regulation of axon regeneration	10	0.154416	0.0016777		RTN4R, EPHA4, PTPRS, INPP5F, RTN4RL1, KREMEN1, PTEN, FIGNL2, NEO1, CERS2	5407	13	20199	2.87363	1	0.0445169	0.0430309
GOTERM_BP_DIRECT	GO:0009791~post-embryonic development	46	0.710315	0.00167858		INVS, MEG3, KDM5B, MIR34C, MIR34B, KMT2A, SEMA3C, CCDC47, SCHIP1, IREB2, ATN1, GATA3, GIGYF2, FENDRR, SGPL1, MECOM, PPP1R13L, ABL1, ABL2, PLAGL2, ACADM, SOX6, SLC18A2, MNX1, SMAD2, TCF7L2, BCL11B, PLEKHA1, USP9X, TIPARP, SIAH1A, ASH1L, DICER1, ACVR2B, MAPK8IP3, IGF2R, MTOR, RC3H2, FOXP2, NR4A2, BMP4, GNAQ, AGO2, ERCC2, BCL2, GNAS	5407	113	20199	1.52073	1	0.0445169	0.0430309
GOTERM_BP_DIRECT	GO:0007229~integrin-mediated signaling pathway	44	0.679432	0.00170483		ITGB1, LAMA5, SEMA7A, ITGB5, ITGB4, SRC, ITGB3, PXN, ADAM22, ILK, ARHGAP35, CDC42, FUT8, ADAMTS3, ADAMTS19, ABL1, CTNNA1, ITGAV, ITGB7, CCN2, VAV3, SYK, RCC2, FN1, ADAM10, PTPN11, GAB2, PTK2, RHOA, ADAMTS20, ADAM5, PTPRA, ITGA10, ZYX, ITGA8, ITGA6, ITGB1BP1, ITGA5, CD47, PLPP3, FERMT2, LIMS2, BCAR1, ITGA9	5407	107	20199	1.53618	1	0.0450804	0.0435756
GOTERM_BP_DIRECT	GO:0045773~positive regulation of axon extension	23	0.355158	0.00177336		MACF1, CYFIP1, SEMA7A, LRP1, SMURF1, SRF, LIMK1, FN1, ILK, NTN1, GOLGA4, PAK1, CDH4, RUFY3, MAP1B, MYO5B, EP300, MAPT, ADNP, DISC1, DBN1, EIF4G2, NDEL1	5407	46	20199	1.86786	1	0.0467556	0.0451948
GOTERM_BP_DIRECT	GO:0071711~basement membrane organization	15	0.231624	0.0018712		POMT2, TFAP2A, ITGB1, FKRP, CAV2, PRICKLE1, POMGNT1, RIC8A, FLRT2, COL4A1, PMP22, DAG1, GAS2, HMCN1, LARGE1	5407	25	20199	2.24143	1	0.0486663	0.0470417
GOTERM_BP_DIRECT	GO:0021675~nerve development	15	0.231624	0.0018712		NRP2, NPR2, ILK, DICER1, NTF5, AFG3L2, NAGLU, SCN8A, KCNQ2, KCNQ3, DAG1, NRTN, B4GALNT1, LARGE1, MNX1	5407	25	20199	2.24143	1	0.0486663	0.0470417
GOTERM_BP_DIRECT	GO:0048514~blood vessel morphogenesis	20	0.308833	0.00187282		TBX1, EDN1, FLT1, SYK, FLT4, MRTFB, LRP5, PDGFB, AHR, NR2F2, SHB, HIF1A, VEGFA, CDH2, LOX, COL4A1, NEDD4, CYP1B1, SOS1, EPHA2	5407	38	20199	1.96616	1	0.0486663	0.0470417
GOTERM_BP_DIRECT	GO:0030282~bone mineralization	30	0.463249	0.00192033		PKDCC, SLC24A3, NFIX, ALOX15, LNCPINT, PTH1R, LTBP3, PRICKLE1, HIF1A, COMP, WNT11, ENPP1, TMEM38B, DUOX2, KLF10, TCF7L2, FKRP, EIF2AK3, FBXL15, AXIN2, RUNX2, FOSL2, PHOSPHO1, BMP2, LOX, ERCC2, ROR2, FGFR3, ANK, LGR4	5407	66	20199	1.69805	1	0.049434	0.0477838
GOTERM_BP_DIRECT	GO:0072089~stem cell proliferation	30	0.463249	0.00192033		RARG, SHOX2, MKI67, RBPJ, FOXM1, GLI3, LRP6, TIAL1, WNT11, ZNRF3, FGF9, SFN, CDKN2C, TGFB1, PTCH1, WNT7B, KDF1, WNT5A, PRRX2, HMGA2, NFATC1, AXIN2, TBX3, RUNX2, NFIB, CD109, NF1, IRF6, NES, HMX2	5407	66	20199	1.69805	1	0.049434	0.0477838
GOTERM_BP_DIRECT	GO:0048513~animal organ development	24	0.370599	0.00192363		INVS, TCF7L2, FLT1, FMR1, SPRY4, TCF7, IHH, PAX6, NRG1, NRG2, GATA3, SOBP, FXR1, TLX3, NRG3, PAX7, ERBB4, HLX, TLX2, ERBB2, KIT, SPRY2, SPRY1, NKX3-2	5407	49	20199	1.82974	1	0.049434	0.0477838
GOTERM_BP_DIRECT	GO:0003139~secondary heart field specification	9	0.138975	0.00192429		BMP4, MESP1, SMARCD3, WNT11, WNT5A, LRP2, AXIN2, RBPJ, ISL1	5407	11	20199	3.05649	1	0.049434	0.0477838
GOTERM_BP_DIRECT	GO:0045606~positive regulation of epidermal cell differentiation	7	0.108091	0.0019789		SULT2B1, BMP4, SFRP4, PTCH1, KDF1, PTCH2, SFN	5407	7	20199	3.73571	1	0.0506925	0.0490003
GOTERM_BP_DIRECT	GO:0008344~adult locomotory behavior	32	0.494132	0.00202777		OPRD1, APP, SEZ6, PCDH15, ADAM22, ATP1A3, SEZ6L2, KALRN, GIGYF2, PREX2, DMBX1, NTF5, GRM2, ATXN1, INPP5F, CDH23, ENPP1, NTSR1, SNCA, PBX3, EN1, TSC1, PUM1, BTBD9, SEZ6L, GRIN1, HIPK2, NR4A2, PMP22, HOXD9, FGF12, FOXA2	5407	72	20199	1.66032	1	0.0517971	0.0500681
GOTERM_BP_DIRECT	GO:0042060~wound healing	33	0.509574	0.00206853		YAP1, FKBP10, MACF1, BNC1, ALOX15, MIA3, CELSR1, CORO1B, TSKU, CNN2, PAK1, ERBB2, DSP, TGFB2, MAP3K1, DST, WNT5A, FN1, NFATC1, NBEAL2, SCRIB, NRG1, POU2F3, DCBLD2, NACA, PTK7, NF1, HPSE, PPARA, PLPP3, PPARD, ENG, PLEC	5407	75	20199	1.64371	1	0.0526891	0.0509303
GOTERM_BP_DIRECT	GO:1900152~negative regulation of nuclear-transcribed mRNA catabolic process, deadenylation-dependent decay	8	0.123533	0.00207505		SYNCRIP, DHX9, IGF2BP1, HNRNPD, HNRNPU, YBX1, PABPC1, PAIP1	5407	9	20199	3.32063	1	0.0527063	0.0509469
GOTERM_BP_DIRECT	GO:0003281~ventricular septum development	21	0.324274	0.00210084		DCTN5, LUZP1, LMO4, WNT5A, PDE2A, FRS2, LRP2, GATA3, SMAD6, LTBP1, WNT11, HECTD1, SALL1, PTK7, SALL4, GJA5, CNTRL, MDM2, MATR3, MDM4, HES1	5407	41	20199	1.91341	1	0.0529278	0.051161
GOTERM_BP_DIRECT	GO:0001707~mesoderm formation	21	0.324274	0.00210084		SMAD2, CRB2, ACVR1, EOMES, MACF1, MESP1, SMAD3, SRF, TXNRD1, CHRD, SCX, BMP4, EXT2, TWSG1, NR4A3, PRKAR1A, TLX2, SNAI1, PRKACA, AHDC1, BMPR1A	5407	41	20199	1.91341	1	0.0529278	0.051161
GOTERM_BP_DIRECT	GO:0071363~cellular response to growth factor stimulus	34	0.525015	0.00210138		OPRD1, MIR26B, PDGFB, TWIST1, LRP2, ACVR1B, LRP8, ACVR1C, ERBB2, AKT1, CPNE3, ACVR1, STAT5B, PLK5, TGFB1, SPHK1, PPP2R5B, PPP2R5D, MIR219A-2, KLF4, ACVR2B, ACVR2A, SLC4A7, BMP4, SFRP1, BMP2, CREB1, EHD4, RPS6KB1, MAP1B, MDM2, BMPR1B, GAS6, BMPR1A	5407	78	20199	1.62839	1	0.0529278	0.051161
GOTERM_BP_DIRECT	GO:0008585~female gonad development	18	0.277949	0.00213079		LHCGR, SMAD4, PLEKHA1, TIPARP, FST, SCHIP1, IDH1, FANCA, INHBB, FOXL2, NR2F2, NR5A1, 2610005L07RIK, SGPL1, SFRP1, COL9A3, LHX8, WNT4	5407	33	20199	2.03766	1	0.053519	0.0517325
GOTERM_BP_DIRECT	GO:0050680~negative regulation of epithelial cell proliferation	36	0.555899	0.00214553		CDKN1C, RB1, NOTCH1, CELF1, HPN, PTEN, STK4, LRP6, STK3, SOX2, IFT74, CDH1, MARVELD3, TRIM24, NKX3-1, SUZ12, WNT10B, TGFB2, TGFB1, PTCH1, WNT5A, DAB2IP, PAX6, MCC, ISL1, TGFBR3, BMP4, DLG1, SFRP1, CDK6, SFRP2, AQP11, GAS1, PPARG, FGFR3, PPARD	5407	84	20199	1.60102	1	0.0535908	0.0518018
GOTERM_BP_DIRECT	GO:0048705~skeletal system morphogenesis	26	0.401482	0.00218132		LAMA5, WDR48, ANKRD11, SCHIP1, COL11A2, ZFAND5, SIX1, LRP6, SGPL1, MYC, SH3PXD2B, NKX3-2, TFAP2A, TCF15, PLEKHA1, TIPARP, RYK, TBX4, ACVR2B, RUNX2, RFLNA, COL1A1, 2610005L07RIK, HOXB4, HOXB2, HOXD8	5407	55	20199	1.76597	1	0.0543341	0.0525203
GOTERM_BP_DIRECT	GO:0060216~definitive hemopoiesis	12	0.1853	0.00226637		TGFBR3, BCR, HOXA9, KMT2A, SP1, SP3, HOXB4, MPL, HOXB3, ADAR, ZFP36L2, RUNX1	5407	18	20199	2.49048	1	0.0561426	0.0542684
GOTERM_BP_DIRECT	GO:0016322~neuron remodeling	12	0.1853	0.00226637		C3, APP, EDNRA, ANKS1, ADGRB3, GNAQ, KCNQ2, NTN4, PDGFB, KCNQ3, ABL2, C1QL1	5407	18	20199	2.49048	1	0.0561426	0.0542684
GOTERM_BP_DIRECT	GO:0071320~cellular response to cAMP	27	0.416924	0.00228879		HCN4, KCNE1, KDM1A, ITPR2, AKAP7, AHR, PKD2, ZFP36L1, RAP1B, CRHBP, RAP1A, EEF2K, CYP1B1, WNT10B, DMTN, PDE4D, PDE2A, INHBB, KCNQ1, FDX1, AKAP9, RAPGEF2, EZR, CFTR, RAPGEF3, HCN2, HCN1	5407	58	20199	1.73904	1	0.056388	0.0545057
GOTERM_BP_DIRECT	GO:0048477~oogenesis	27	0.416924	0.00228879		KMT2D, SPO11, SRC, YTHDC2, MEI4, DDX20, YBX2, FMN2, 4930447C04RIK, MDK, HORMAD1, NANOS1, PAQR7, YTHDF2, H3F3B, FIGLA, PAQR5, NANOS3, H3F3A, ZAR1, DAZL, TERB2, DIAPH2, ERCC1, DMC1, SPDYA, RBM46	5407	58	20199	1.73904	1	0.056388	0.0545057
GOTERM_BP_DIRECT	GO:0007528~neuromuscular junction development	22	0.339716	0.00231049		UNC13B, DCTN1, CACNA2D2, ANK3, KALRN, CACNB1, CACNB2, AFG3L2, CACNB3, PPFIBP1, PAK1, RER1, COL4A1, NEDD4, DVL1, ERBB2, CACNA1S, CACNG2, AGRN, LARGE1, PDZRN3, SNTA1	5407	44	20199	1.86786	1	0.0567676	0.0548726
GOTERM_BP_DIRECT	GO:0090103~cochlea morphogenesis	16	0.247066	0.00234151		TBX1, FZD2, EYA1, WNT5A, HPN, SIX1, TBX2, PTK7, FRZB, MYO3A, DVL1, DVL3, HOXA1, RAC1, NEUROG1, CTHRC1	5407	28	20199	2.13469	1	0.0570632	0.0551583
GOTERM_BP_DIRECT	GO:0021542~dentate gyrus development	16	0.247066	0.00234151		POMT2, EMX2, PTEN, NR2E1, PROX1, POMGNT1, FXR1, ATAT1, RELN, SMO, LMX1A, MDK, KCNQ2, TMEM108, DRD1, LARGE1	5407	28	20199	2.13469	1	0.0570632	0.0551583
GOTERM_BP_DIRECT	GO:0045742~positive regulation of epidermal growth factor receptor signaling pathway	16	0.247066	0.00234151		BCAR3, AFAP1L2, RALA, DGKD, HIP1, TGFB1, PLAUR, HIP1R, ESR1, ADRA2A, CCDC88A, GPER1, SPRY2, HAP1, SOS1, FAM83B	5407	28	20199	2.13469	1	0.0570632	0.0551583
GOTERM_BP_DIRECT	GO:0014009~glial cell proliferation	14	0.216183	0.00242902		RB1, EPM2A, CNTNAP2, NFIX, VEGFC, SOX11, NTN1, AREG, NFIB, LEPR, NF1, KRAS, SHANK3, SOX4	5407	23	20199	2.27391	1	0.0588776	0.0569122
GOTERM_BP_DIRECT	GO:0060324~face development	14	0.216183	0.00242902		RARG, MAP2K1, MAP2K2, SRF, WNT5A, CHD7, ZFAND5, BRAF, GRHL2, EDNRA, RARA, HOXB3, RAF1, BBS4	5407	23	20199	2.27391	1	0.0588776	0.0569122
GOTERM_BP_DIRECT	GO:1905606~regulation of presynapse assembly	19	0.293391	0.00245006		NTNG2, APP, FARP1, NLGN2, WNT3A, NTRK3, NRXN1, NRG1, LRFN3, LRFN5, LRFN4, SLITRK4, SLITRK5, MDGA2, MDGA1, EIF4G1, ARF6, SNCA, CBLN1	5407	36	20199	1.97163	1	0.0590701	0.0570983
GOTERM_BP_DIRECT	GO:0022008~neurogenesis	44	0.679432	0.00259458		MESP1, DAGLA, NFIX, FOXG1, ATP1A3, SIX1, MIR124A-3, CELSR1, CELSR2, TRAK2, PTBP1, BRINP1, NAGLU, ERBB3, BTBD1, ERBB4, GM30731, BTBD3, BTBD2, PRDM16, ERBB2, ADGRG6, SPOCK1, NKX6-1, EPHB1, SMARCE1, EOMES, XRCC6, ADGRV1, WNT3A, WNT5A, HMGA1, HMGA1B, TBX2, NELL2, LHX2, NFIB, TACC1, DCHS1, HAP1, TACC2, FAT4, FGF13, NEUROG1	5407	109	20199	1.50799	1	0.0623874	0.0603048
GOTERM_BP_DIRECT	GO:0035774~positive regulation of insulin secretion involved in cellular response to glucose stimulus	24	0.370599	0.00267047		GPR27, LRP1, BAD, NCOA6, ARRB1, PLA2G6, ADCY8, HIF1A, SIRT1, ANO1, PPP3CB, OXCT1, CAMK2N1, MPC2, LEPR, TUNAR, MYH9, RAC1, STX4A, C2CD2L, SYBU, NADK, CFTR, PPARD	5407	50	20199	1.79314	1	0.0640415	0.0619037
GOTERM_BP_DIRECT	GO:0034599~cellular response to oxidative stress	39	0.602224	0.00271082		VKORC1L1, PRKAA1, TMEM161A, PRKAA2, STAU1, STAU2, ATP2A2, KEAP1, PRR5L, FOXO3, HIF1A, FOXO1, PRDX5, EDNRA, NAGLU, SESN2, MGAT3, GGT1, STX4A, SNCA, RBM11, SLC25A24, RWDD1, PNPT1, PRKCD, GSR, SLC4A11, VRK2, NR4A2, BMP4, KAT2B, PINK1, GJB2, TBC1D24, ATP13A2, PRKD1, PPIA, CPEB2, NFE2L2	5407	94	20199	1.54992	1	0.0648367	0.0626724
GOTERM_BP_DIRECT	GO:0032465~regulation of cytokinesis	20	0.308833	0.00274492		SH3GLB1, UVRAG, SETD2, AHCTF1, KLHL21, PDXP, CCP110, PRPF40A, KLHL13, RAB11A, AURKA, KIF13A, BIRC6, CALM3, FSD1, CALM1, RAB11FIP3, CALM2, RAB11FIP4, BBS4	5407	39	20199	1.91575	1	0.0651341	0.0629598
GOTERM_BP_DIRECT	GO:0009755~hormone-mediated signaling pathway	20	0.308833	0.00274492		A, LHCGR, KDM3A, RARG, THRA, NR1H2, PTPN11, ADIPOR2, GHR, NR5A1, CRHBP, RXRA, NR5A2, LATS2, RARA, PPARG, AGRP, JAK2, PPARA, PPARD	5407	39	20199	1.91575	1	0.0651341	0.0629598
GOTERM_BP_DIRECT	GO:0001975~response to amphetamine	20	0.308833	0.00274492		RGS17, EDN1, HDAC2, PDE1B, COMT, HDAC9, PPP1R9B, GRIN1, NR4A2, NR4A1, PPP3CA, EDNRA, GNAL, ADORA2A, PPP1R1B, RGS10, DRD1, SLC18A2, RGS7, ASIC1	5407	39	20199	1.91575	1	0.0651341	0.0629598
GOTERM_BP_DIRECT	GO:0060425~lung morphogenesis	17	0.262508	0.00279094		FOXA1, SEC24B, MAP2K1, MAP2K2, FOXF1, SRF, WNT7B, HMGA1, PLOD3, SOX11, AP3B1, HMGA1B, MAPK8IP3, HIPK2, BMP4, SPRY2, STK40	5407	31	20199	2.04862	1	0.0660523	0.0638474
GOTERM_BP_DIRECT	GO:0010507~negative regulation of autophagy	25	0.386041	0.00282053		FOXK2, TNFAIP3, FOXK1, RASIP1, HERC1, NAMPT, MLST8, LEPR, ZKSCAN3, AKT1, TBC1D14, EP300, TRIM27, RUBCN, KLHL22, PTK2, MTOR, SLC7A5, RRAGC, WNK1, LEP, RRAGD, BCL2, EIF4G2, EIF4G1	5407	53	20199	1.76213	1	0.0665778	0.0643554
GOTERM_BP_DIRECT	GO:0032228~regulation of synaptic transmission, GABAergic	11	0.169858	0.00286296		NISCH, USP46, SLC38A1, CNR1, PLCL1, PLCL2, PTEN, NF1, PHF24, KRAS, CNTNAP4	5407	16	20199	2.5683	1	0.066879	0.0646465
GOTERM_BP_DIRECT	GO:1900153~positive regulation of nuclear-transcribed mRNA catabolic process, deadenylation-dependent decay	11	0.169858	0.00286296		NANOS1, CNOT7, CNOT1, NANOS3, AGO2, PABPC1, CPEB3, TOB1, ZFP36L2, TNRC6A, ZFP36L1	5407	16	20199	2.5683	1	0.066879	0.0646465
GOTERM_BP_DIRECT	GO:0070306~lens fiber cell differentiation	11	0.169858	0.00286296		KDM5B, FZR1, SMAD3, TGFB1, NTRK3, SIX3, PLAAT1, HSF4, TDRD7, SKIL, PITX3	5407	16	20199	2.5683	1	0.066879	0.0646465
GOTERM_BP_DIRECT	GO:0070102~interleukin-6-mediated signaling pathway	11	0.169858	0.00286296		YAP1, CEBPA, SMAD4, FER, SRC, TUT4, CTR9, GAB1, IL6RA, IL6ST, JAK1	5407	16	20199	2.5683	1	0.066879	0.0646465
GOTERM_BP_DIRECT	GO:0009968~negative regulation of signal transduction	26	0.401482	0.00295128		RGS17, RIPOR2, RGS16, ARRB1, PRR5L, ARRB2, LDLRAD4, SOCS2, SOCS3, RGS3, ERBB3, RGS22, SOCS6, RGS8, SOCS7, SCAI, RGS6, SOCS4, RGS7, BRAP, ACVR1, MFHAS1, KIF26A, RGS9BP, RGS10, RGS12	5407	56	20199	1.73444	1	0.0685868	0.0662973
GOTERM_BP_DIRECT	GO:0016358~dendrite development	26	0.401482	0.00295128		APP, HDAC2, CHAT, TULP1, PRICKLE1, NTN1, NTN3, PPP1R9B, PAK1, RELN, SYNGAP1, MAP2, MYO6, RAC1, MPDZ, BBS4, ACTL6B, SS18L1, BAIAP2, CIT, GRIN3A, DAB1, MAP1B, TBC1D24, FCGR2B, CRK	5407	56	20199	1.73444	1	0.0685868	0.0662973
GOTERM_BP_DIRECT	GO:0001702~gastrulation with mouth forming second	15	0.231624	0.00306279		ACVR1, ZBTB17, SMAD4, LDB1, TENM4, LRP5, CHRD, FRS2, ACVR2B, RNF2, ACVR2A, LRP6, NSD1, PLPP3, DACT1	5407	26	20199	2.15522	1	0.0704696	0.0681172
GOTERM_BP_DIRECT	GO:0042474~middle ear morphogenesis	15	0.231624	0.00306279		TBX1, EDN1, EYA1, TSHZ1, EYA4, PRRX2, SIX1, EDNRA, NAGLU, MYC, SIX2, ENPP1, GAS1, MSX1, NKX3-2	5407	26	20199	2.15522	1	0.0704696	0.0681172
GOTERM_BP_DIRECT	GO:0030837~negative regulation of actin filament polymerization	15	0.231624	0.00306279		KANK2, FHOD3, ARFGEF1, KANK1, PRKCD, HIP1R, TWF1, SSH2, SSH1, PFN1, BBS4, KANK4, KANK3, PFN2, TLR2	5407	26	20199	2.15522	1	0.0704696	0.0681172
GOTERM_BP_DIRECT	GO:0030838~positive regulation of actin filament polymerization	27	0.416924	0.00306356		NCKAP1, ALOX15, MLST8, NCK2, RICTOR, RAC1, CCL21B, NCK1, ACTR3, VASP, CARMIL1, MAP3K1, PRKCE, BAIAP2, RHOA, MTOR, DLG1, FER, MYO1C, NPHS1, CTTN, CDC42EP1, GRB2, EVL, PFN1, ARF6, PFN2	5407	59	20199	1.70956	1	0.0704696	0.0681172
GOTERM_BP_DIRECT	GO:0031016~pancreas development	18	0.277949	0.00320916		SMAD2, INVS, GDF11, ONECUT2, FOXF1, EIF2AK3, IHH, ILDR2, HNF1B, ISL1, ACVR2B, RBM4, HHEX, HES1, PTF1A, MET, NKX3-2, MNX1	5407	34	20199	1.97773	1	0.0732582	0.0708128
GOTERM_BP_DIRECT	GO:0034332~adherens junction organization	18	0.277949	0.00320916		DSP, EPHA4, NUMBL, SRC, ADAM10, CDH6, CDC42, CDH4, CDH3, CDH2, CDH1, CDH11, CDH22, SPECC1L, NUMB, CDH24, CDH18, PLEC	5407	34	20199	1.97773	1	0.0732582	0.0708128
GOTERM_BP_DIRECT	GO:0042220~response to cocaine	22	0.339716	0.00325233		GRIA1, HDAC5, HDAC2, MYRF, ST8SIA2, DNMT3A, ELAVL4, EN1, HTR1B, ABAT, SLC6A1, MTOR, GRM2, CNR1, DLG4, PPP1R1B, DNMT3B, MDM2, NCAM1, DRD1, PITX3, ADGRL3	5407	45	20199	1.82635	1	0.073684	0.0712243
GOTERM_BP_DIRECT	GO:0007259~JAK-STAT cascade	22	0.339716	0.00325233		STAT5A, PIAS4, IL15RA, STAT5B, CTR9, AGAP2, CSF2RB, PKD2, PKD1, CSF2RA, GHR, SOCS2, SOCS3, DAB1, ERBB4, CLCF1, JAK2, IFNL3, JAK3, FGFR3, JAK1, IFNAR1	5407	45	20199	1.82635	1	0.073684	0.0712243
GOTERM_BP_DIRECT	GO:0042475~odontogenesis of dentin-containing tooth	30	0.463249	0.00330024		LAMA5, HDAC2, DLX2, FOXC1, DLX3, ANKRD11, LRP4, GLI3, LRP6, WNT6, CTNNA1, MSX1, JAG2, TBX1, TCF7L2, TGFB1, BCL11B, WNT7B, FST, ACVR2B, ACVR2A, RUNX2, BMP4, BMP2, SMO, HAND2, NFIC, ITGA6, BMPR1A, LHX8	5407	68	20199	1.64811	1	0.0742796	0.0718001
GOTERM_BP_DIRECT	GO:0045444~fat cell differentiation	41	0.633107	0.00330333		CNTNAP2, CEBPA, CEBPB, DYSF, ARXES2, ARXES1, OSBPL11, GLIS1, LRP6, FFAR4, LRRC8C, ENPP1, EP300, ZBTB7A, SOCS7, BBS4, RUNX1T1, GDF10, WNT10B, OSBPL8, TCF7L2, EGR2, KCNJ8, WNT3A, EIF2AK3, HMGA2, INHBB, GDF6, KLF4, SMAD6, FOSL2, CLIP3, NR4A2, NR4A1, NR4A3, ID4, CNTN2, PPARG, PLCB1, TRIM32, JDP2	5407	101	20199	1.51648	1	0.0742796	0.0718001
GOTERM_BP_DIRECT	GO:0033138~positive regulation of peptidyl-serine phosphorylation	40	0.617665	0.00333885		OPRD1, TXN1, BCAR3, APP, TFRC, NRXN1, CHRNA7, DOCK7, ARRB1, ARRB2, STK4, NTF5, PAK1, AKT1, TNKS1BP1, SMYD3, FNIP1, SNCA, IL11, NTRK2, TGFB1, WNT3A, NTRK3, WNT5A, SH2D3C, AXIN1, BRAF, ISL1, VEGFA, MAD2L2, PINK1, SFRP2, AKAP9, BCL2, SPRY2, PRKD1, RAF1, MET, EIF4G1, PFN2	5407	98	20199	1.52478	1	0.0748916	0.0723917
GOTERM_BP_DIRECT	GO:0030218~erythrocyte differentiation	31	0.478691	0.00334961		SLC48A1, DYRK3, FECH, THRA, EPO, NCAPG2, ADAR, IKZF1, GATA3, MYB, FLVCR1, JAK2, SOX6, PKNOX1, STAT5A, STAT5B, HMGA1, HMGA1B, SMAD5, BMP4, MFHAS1, KCNQ1, KIT, SP3, TCEA1, ACIN1, EXOC6, TCF3, PLCB1, ZFPM1, RCOR1	5407	71	20199	1.63109	1	0.0749464	0.0724446
GOTERM_BP_DIRECT	GO:0031000~response to caffeine	10	0.154416	0.0035827		FKBP1A, RYR2, PRKAA1, HDAC2, GNAL, PRKAA2, ADORA2A, IRS1, DNMT3B, PPARG	5407	14	20199	2.66837	1	0.079348	0.0766992
GOTERM_BP_DIRECT	GO:2000177~regulation of neural precursor cell proliferation	10	0.154416	0.0035827		MIR574, PRDM4, NTRK3, FOXG1, SIX3, SMARCA1, FOXO3, PTBP2, RHOA, FOXO1	5407	14	20199	2.66837	1	0.079348	0.0766992
GOTERM_BP_DIRECT	GO:0031054~pre-miRNA processing	10	0.154416	0.0035827		LIN28B, TUT7, LIN28A, AGO3, AGO4, TUT4, AGO2, ADAR, DICER1, TARBP2	5407	14	20199	2.66837	1	0.079348	0.0766992
GOTERM_BP_DIRECT	GO:0060674~placenta blood vessel development	10	0.154416	0.0035827		FOSL1, SOCS3, MAP2K1, RBM15, VASH2, VASH1, NR2F2, ARID1A, PKD2, PKD1	5407	14	20199	2.66837	1	0.079348	0.0766992
GOTERM_BP_DIRECT	GO:0060999~positive regulation of dendritic spine development	19	0.293391	0.00359033		NLGN1, CREBBP, NLGN2, ZMYND8, FMR1, ITSN1, FOXO6, PPP1R9A, NR3C1, MTOR, NEURL1A, HNRNPK, DLG5, PALM, RAC1, CPEB3, SHANK3, EIF4G2, SHANK1	5407	37	20199	1.91834	1	0.079348	0.0766992
GOTERM_BP_DIRECT	GO:2000179~positive regulation of neural precursor cell proliferation	16	0.247066	0.00366069		HDAC5, KDM1A, WNT3A, NAP1L1, NR2E1, PROX1, GNAI2, DLL4, DISP3, SMO, RASSF10, LHX2, MDK, INSM1, TOX, NES	5407	29	20199	2.06108	1	0.0807052	0.0780112
GOTERM_BP_DIRECT	GO:0009966~regulation of signal transduction	26	0.401482	0.00393876		FURIN, ACVR1B, SH3RF1, SPRED3, PPP1R2, SPRED1, IGFBPL1, GRK6, IGFBP7, RGS22, PTPN1, NCOA5, SPRY4, ACVR2B, KAZALD1, ACVR2A, RUNX2, RUNX1, MFHAS1, GNAS, SPRY2, SPRY1, ZMYND11, CDK13, CRK, CDC42SE2	5407	57	20199	1.70401	1	0.0864131	0.0835285
GOTERM_BP_DIRECT	GO:0071625~vocalization behavior	12	0.1853	0.00408738		MYH7B, CNTNAP2, BRINP1, DLG4, NRXN1, MYH14, NRXN2, CELF6, SHANK3, GLI3, FOXP2, SHANK1	5407	19	20199	2.3594	1	0.0890239	0.0860521
GOTERM_BP_DIRECT	GO:0046328~regulation of JNK cascade	12	0.1853	0.00408738		MAPK9, RAP2A, PHLPP1, COPS5, MDFIC, GRIK2, MAPK8IP2, EPHB1, MAPK8IP3, IGF1R, MAP4K4, MAPK8IP1	5407	19	20199	2.3594	1	0.0890239	0.0860521
GOTERM_BP_DIRECT	GO:0060749~mammary gland alveolus development	12	0.1853	0.00408738		DDR1, SOCS2, TPH1, ERBB4, AGAP2, TNFSF11, TGFA, TNFRSF11A, ESR1, AREG, HOXA5, VEGFA	5407	19	20199	2.3594	1	0.0890239	0.0860521
GOTERM_BP_DIRECT	GO:0021983~pituitary gland development	17	0.262508	0.00420921		TCF7L2, PROP1, KDM1A, HMGA2, INHBB, PAX6, RBPJ, ISL1, BMP4, CREB1, SALL1, CDH1, SIX3, NKX2-1, HES1, PITX1, BMPR1A	5407	32	20199	1.9846	1	0.0912368	0.0881911
GOTERM_BP_DIRECT	GO:0055013~cardiac muscle cell development	17	0.262508	0.00420921		HDAC2, CXADR, HNRNPU, DICER1, PRICKLE1, MTOR, VEGFA, MIR208A, NAGLU, SGCB, SPEG, ALPK3, ASB2, NKX2-5, LARGE1, MET, PLEC	5407	32	20199	1.9846	1	0.0912368	0.0881911
GOTERM_BP_DIRECT	GO:0007163~establishment or maintenance of cell polarity	21	0.324274	0.00423292		ACTR3, MACF1, CARMIL1, CARMIL2, RHOG, PARD6G, PRICKLE1, SNAP91, RHOBTB1, ACTG1, CDC42, PARD6B, STK25, PARD3, CTNNA1, FSCN1, FAT1, NPHP3, RHOU, RAC1, RHOQ	5407	43	20199	1.82442	1	0.0915305	0.0884751
GOTERM_BP_DIRECT	GO:0071333~cellular response to glucose stimulus	35	0.540457	0.0043029		PRKAA1, PRKAA2, NCF1, SRF, ZBTB20, IRS2, FOXO3, ADCY8, IGF1R, PPP3CA, GRK2, GPER1, UCP2, NPTX1, PRKACA, SOX4, UNC13B, SMAD4, ZFP236, KCNJ11, KCNB1, PAX6, DICER1, MIR337, ERN1, TJP1, MLXIPL, GCLC, LIN28A, PIK3CA, RAB34, NOX4, SLC29A1, GCLM, GAS6	5407	84	20199	1.55655	1	0.0928211	0.0897226
GOTERM_BP_DIRECT	GO:0003254~regulation of membrane depolarization	9	0.138975	0.00441763		HCN4, HCN3, CAMK2D, FHL1, NEDD4L, FGF12, NTSR1, HCN2, HCN1	5407	12	20199	2.80178	1	0.0943929	0.0912419
GOTERM_BP_DIRECT	GO:0001553~luteinization	9	0.138975	0.00441763		STAT5A, NR5A1, STAT5B, 2610005L07RIK, SGPL1, PLEKHA1, FZD4, SCHIP1, PTPRN	5407	12	20199	2.80178	1	0.0943929	0.0912419
GOTERM_BP_DIRECT	GO:0086009~membrane repolarization	9	0.138975	0.00441763		KCNH2, SLC24A4, KCNE1, KCND2, KCNIP2, KCND3, KCNQ1, ATP1B3, ATP1B2	5407	12	20199	2.80178	1	0.0943929	0.0912419
GOTERM_BP_DIRECT	GO:0098885~modification of postsynaptic actin cytoskeleton	9	0.138975	0.00441763		CTTN, CTNNA2, CABP1, PFN1, WASF1, SPTB, MYH10, KALRN, PFN2	5407	12	20199	2.80178	1	0.0943929	0.0912419
GOTERM_BP_DIRECT	GO:0030501~positive regulation of bone mineralization	22	0.339716	0.00449466		FBN2, TFAP2A, ACVR1, WNT10B, KL, ADGRV1, SMAD3, PKDCC, MIA3, ATP2B1, ACVR2B, BMP6, ACVR2A, BMP4, BMP2, RXRA, FAM20C, BMPR1B, FGFR3, CD276, BMPR1A, WNT4	5407	46	20199	1.78665	1	0.0958116	0.0926133
GOTERM_BP_DIRECT	GO:0045595~regulation of cell differentiation	18	0.277949	0.00470173		TFAP2A, CEBPB, WNT3A, CHD5, UNCX, NRG1, KLF4, POU3F2, RUNX2, GLI3, RUNX1, PTBP3, BMP4, PTBP1, BCL6, SOX17, SIK1, TCFL5	5407	35	20199	1.92122	1	0.0995199	0.0961978
GOTERM_BP_DIRECT	GO:0060038~cardiac muscle cell proliferation	18	0.277949	0.00470173		HDAC2, TGFB2, FOXC1, NOTCH1, CXADR, TENM4, SKI, TGFBR3, MAPK11, RXRA, FGF9, PRKAR1A, ABL1, NKX2-5, JARID2, ARID2, DIPK2A, MYH10	5407	35	20199	1.92122	1	0.0995199	0.0961978
GOTERM_BP_DIRECT	GO:0048714~positive regulation of oligodendrocyte differentiation	18	0.277949	0.00470173		HDAC2, ZFP488, MYRF, TENM4, OLIG2, MIR219A-2, CLCN2, MTOR, PTPRZ1, MDK, PTPRA, ENPP2, DAG1, PPARG, NKX6-1, ZFP365, ASPA, TLR2	5407	35	20199	1.92122	1	0.0995199	0.0961978
GOTERM_BP_DIRECT	GO:0046847~filopodium assembly	15	0.231624	0.00480898		SPEF1, ITGB4, TTYH1, SRF, NRXN1, FGD1, PPP1R9B, FGD2, FMNL3, CDC42, FGD4, SPATA13, ARHGEF4, ITGA6, EZR	5407	27	20199	2.0754	1	0.101078	0.0977041
GOTERM_BP_DIRECT	GO:0097150~neuronal stem cell population maintenance	15	0.231624	0.00480898		JAG1, NOTCH1, SRRT, PROX1, HOOK3, FOXO3, FOXO1, SOX2, REST, PCM1, MMP24, CDH2, IGF2BP1, HES1, MCPH1	5407	27	20199	2.0754	1	0.101078	0.0977041
GOTERM_BP_DIRECT	GO:0007130~synaptonemal complex assembly	15	0.231624	0.00480898		SPO11, SYCP1, EHMT2, TEX15, 4930447C04RIK, SYCE3, TERB2, SYCE2, CPEB1, SYCE1, AGO4, MEIOC, RAD21L, HORMAD1, 1700028K03RIK	5407	27	20199	2.0754	1	0.101078	0.0977041
GOTERM_BP_DIRECT	GO:0001958~endochondral ossification	19	0.293391	0.00513609		CSGALNACT1, FOXC1, NFIX, DLX5, NAB1, NPR2, NAB2, SCX, IFT80, HSPG2, BMP6, RUNX2, COL1A1, BMP4, PHOSPHO1, CBS, GNAS, ENPP1, MEF2D	5407	38	20199	1.86786	1	0.10602	0.102481
GOTERM_BP_DIRECT	GO:0090102~cochlea development	19	0.293391	0.00513609		GABRB3, GABRB2, EPHA4, GABRA5, ADAM10, ATP2B2, SOBP, CECR2, CALB1, CDH1, KCNQ1, CDH23, HOXA1, HES1, DCHS1, FGFR3, KCNK2, NEUROG1, KCNK3	5407	38	20199	1.86786	1	0.10602	0.102481
GOTERM_BP_DIRECT	GO:0030901~midbrain development	19	0.293391	0.00513609		BARHL1, FOXB1, WNT3A, FZD6, WNT5A, EN2, EN1, LRP6, PHOX2A, KAT2A, LMX1A, DLG5, HES1, MSX1, LMX1B, OTX1, HES3, KDM7A, PITX3	5407	38	20199	1.86786	1	0.10602	0.102481
GOTERM_BP_DIRECT	GO:0060348~bone development	38	0.586782	0.00517739		RARG, NPR2, ANKRD11, LRP5, PDGFA, AKAP13, SH3PXD2B, PDGFC, DYM, RPL13, ENPP1, BBX, TNFSF11, MIR2861, LARGE1, TMEM38B, MAP3K7, MIGA2, SLC10A7, CADM1, SETDB1, P3H1, MAPK14, SMAD5, BMP6, FOSL2, ASXL1, BMP4, MAPK11, TTC9, BMP2, RARA, GNAS, NOTUM, BMPR1B, FGFR3, MCPH1, ENG	5407	94	20199	1.51018	1	0.10602	0.102481
GOTERM_BP_DIRECT	GO:0060996~dendritic spine development	13	0.200741	0.00525866		CNTNAP2, SLC12A5, IQSEC1, FMR1, CAMK2A, ARID1B, PAK1, NCK2, SPIRE1, EPHB2, EPHB1, PAK2, EPHB3	5407	22	20199	2.20747	1	0.10602	0.102481
GOTERM_BP_DIRECT	GO:0001502~cartilage condensation	13	0.200741	0.00525866		TGFB2, THRA, UNCX, MAPK14, PKD1, BARX2, ACAN, MYCN, ROR2, CCN2, SOX6, BMPR1B, SOX5	5407	22	20199	2.20747	1	0.10602	0.102481
GOTERM_BP_DIRECT	GO:0061036~positive regulation of cartilage development	11	0.169858	0.00529328		BMP4, BMP2, BMP1, MDK, ZBTB16, WNT5A, SCX, SOX6, BMPR1B, TAPT1, SOX5	5407	17	20199	2.41723	1	0.10602	0.102481
GOTERM_BP_DIRECT	GO:0002089~lens morphogenesis in camera-type eye	11	0.169858	0.00529328		SKI, BCAR3, TFAP2A, SOX1, TDRD7, SOX11, PROX1, NECTIN3, FGFR3, PITX3, NECTIN1	5407	17	20199	2.41723	1	0.10602	0.102481
GOTERM_BP_DIRECT	GO:0086005~ventricular cardiac muscle cell action potential	11	0.169858	0.00529328		KCNH2, RYR2, KCNE1, GJA5, KCNQ1, PKP2, NEDD4L, ANK2, SCN5A, SCN3B, SNTA1	5407	17	20199	2.41723	1	0.10602	0.102481
GOTERM_BP_DIRECT	GO:0032924~activin receptor signaling pathway	11	0.169858	0.00529328		ACVR1, SMAD2, SMAD4, SMAD3, ACVR1C, FGF9, INHBB, ACVR1B, GDF6, ACVR2B, ACVR2A	5407	17	20199	2.41723	1	0.10602	0.102481
GOTERM_BP_DIRECT	GO:0035196~production of miRNAs involved in gene silencing by miRNA	11	0.169858	0.00529328		AGO3, ZC3H7A, AGO4, ZC3H7B, AGO2, SNIP1, ADAR, DICER1, PUM1, TARBP2, PUM2	5407	17	20199	2.41723	1	0.10602	0.102481
GOTERM_BP_DIRECT	GO:0010631~epithelial cell migration	11	0.169858	0.00529328		NANOS1, SMAD4, IRS1, WNT5A, SNAI1, PKN2, IRS2, PROX1, PKN1, ARHGAP5, GDF6	5407	17	20199	2.41723	1	0.10602	0.102481
GOTERM_BP_DIRECT	GO:0003323~type B pancreatic cell development	11	0.169858	0.00529328		BMP4, CDK6, MIR375, SMO, CDH2, PDPK1, WNT5A, INSM1, NKX6-1, BMP6, SIDT2	5407	17	20199	2.41723	1	0.10602	0.102481
GOTERM_BP_DIRECT	GO:1905274~regulation of modification of postsynaptic actin cytoskeleton	8	0.123533	0.00531452		CYFIP1, CTTNBP2, ITSN1, BAIAP2, MYH10, KALRN, PTK2, RHOA	5407	10	20199	2.98857	1	0.10602	0.102481
GOTERM_BP_DIRECT	GO:0060992~response to fungicide	8	0.123533	0.00531452		KDM6B, GRIA1, KDM5B, KDM1A, EHMT2, EHMT1, HIF1A, GRIN1	5407	10	20199	2.98857	1	0.10602	0.102481
GOTERM_BP_DIRECT	GO:0090129~positive regulation of synapse maturation	8	0.123533	0.00531452		CAMK2B, NEURL1A, NEUROD2, RELN, HNRNPK, NRXN1, DAB2IP, ADGRL1	5407	10	20199	2.98857	1	0.10602	0.102481
GOTERM_BP_DIRECT	GO:0007213~G-protein coupled acetylcholine receptor signaling pathway	8	0.123533	0.00531452		CHRM3, CHRM1, RGS10, RGS8, AGRN, PLCB1, GNAI2, CDK5R1	5407	10	20199	2.98857	1	0.10602	0.102481
GOTERM_BP_DIRECT	GO:0003183~mitral valve morphogenesis	8	0.123533	0.00531452		ACVR1, NAGLU, TWIST1, DCHS1, AXIN2, SMAD6, SOX4, BMPR1A	5407	10	20199	2.98857	1	0.10602	0.102481
GOTERM_BP_DIRECT	GO:0023052~signaling	8	0.123533	0.00531452		TGFB2, ABL2, DLGAP1, DLGAP3, DLGAP2, APPL2, APPL1, DLGAP4	5407	10	20199	2.98857	1	0.10602	0.102481
GOTERM_BP_DIRECT	GO:0021955~central nervous system neuron axonogenesis	8	0.123533	0.00531452		ARHGEF28, PTEN, PRKCA, B4GALT6, PTK2, ARHGAP35, B4GALT5, NDEL1	5407	10	20199	2.98857	1	0.10602	0.102481
GOTERM_BP_DIRECT	GO:0018242~protein O-linked glycosylation via serine	8	0.123533	0.00531452		POGLUT2, GALNT4, GALNT13, GALNT3, GALNT2, GALNT1, MGAT5B, POGLUT3	5407	10	20199	2.98857	1	0.10602	0.102481
GOTERM_BP_DIRECT	GO:0007289~spermatid nucleus differentiation	8	0.123533	0.00531452		PYGO1, MFSD14A, PYGO2, HMGB2, TBPL1, GOPC, NECTIN2, AGFG1	5407	10	20199	2.98857	1	0.10602	0.102481
GOTERM_BP_DIRECT	GO:0071407~cellular response to organic cyclic compound	28	0.432366	0.00535973		CEBPA, RAP1B, PAK1, RAP1A, NAGLU, P2RY1, DAG1, AKT1, CYP1B1, PAK2, STAT5A, WNT10B, SLC16A1, NOS2, TIPARP, FOXF1, MBD2, SMAD5, NFKB1, NFKBIA, BMP2, KLF5, RPS6KB1, HAND2, CDK1, PPARG, ITGA6, PRKD1	5407	64	20199	1.63437	1	0.106686	0.103124
GOTERM_BP_DIRECT	GO:0048701~embryonic cranial skeleton morphogenesis	20	0.308833	0.00551301		TBX1, SMAD2, TFAP2A, SETD2, DLX2, SMAD3, IRX5, IFT140, PRRX2, TWIST1, SIX1, PAX5, GRHL2, RUNX2, BMP4, 2610005L07RIK, SIX4, SIX2, GNAS, GAS1	5407	41	20199	1.8223	1	0.1091	0.105459
GOTERM_BP_DIRECT	GO:0010035~response to inorganic substance	16	0.247066	0.00552943		ATF1, NFAT5, TXNRD3, TXNRD2, NFATC1, SLC6A1, COMT, NFATC4, NR4A2, NR4A1, NT5E, CREB1, ADORA2A, MAP1B, ENPP1, ADNP	5407	30	20199	1.99238	1	0.1091	0.105459
GOTERM_BP_DIRECT	GO:0016043~cellular component organization	16	0.247066	0.00552943		MICAL3, MICAL2, DICER1, PRICKLE1, EHBP1, PTPRD, FMNL3, FMNL1, DIAPH2, INF2, FMNL2, DAAM1, MICALL1, SLIT1, SLIT3, LARGE1	5407	30	20199	1.99238	1	0.1091	0.105459

## Sheet: KEGG
sorted by pvalue (pval > 0.05; fold enrichment > 1.5; FDR > 0.1)
Category	Term	Count	%	PValue	Log pval	Genes	List Total	Pop Hits	Pop Total	Fold Enrichment	Bonferroni	Benjamini	FDR
KEGG_PATHWAY	mmu04360:Axon guidance	108	1.6677	2.2801e-21	20.642	EPHB6, SEMA5B, RGS3, PLXNC1, EPHB2, EPHB1, EPHB4, EPHB3, EPHA5, SEMA6B, EPHA4, SEMA6C, EPHA7, EPHA6, SEMA6A, WNT5B, UNC5A, UNC5B, SEMA6D, WNT5A, PRKCA, UNC5C, UNC5D, SMO, PARD3, EPHA1, RAF1, MYL9, NGEF, EPHA2, SEMA7A, PIK3R2, PIK3R1, EFNA5, PRKCZ, MYL12A, MYL12B, PPP3R1, PLCG2, ABL1, PLXNA1, SRGAP1, WNT4, NTNG1, NTNG2, PTCH1, SSH2, PTK2, SSH1, NFATC4, EFNA3, EFNA2, PLXNB2, PLXNB1, BMPR1B, ITGB1, …	2469	181	9463	2.28693	7.98035e-19	7.98035e-19	4.69701e-19
KEGG_PATHWAY	mmu05200:Pathways in cancer	238	3.67511	2.84977e-20	19.5452	RB1, KEAP1, EDNRA, FRAT1, RPS6KA5, PEG12, TFG, MYC, AKT3, AKT1, SKP2, PRKACA, PRKACB, IL15RA, DAPK1, DAPK2, PRKCA, RUNX1, BCR, EML4, ADCY9, PDGFB, PDGFA, TGFA, LPAR3, PIK3R2, PIK3R1, HIF1A, GNG10, PLCG2, JAG2, STAT5A, STAT5B, WNT10B, CREBBP, WNT10A, GSTM1, JAG1, FZD2, FZD5, FZD4, GADD45A, FZD6, IGF2, FN1, BRAF, GNG12, GNG11, PTK2, KITL, CALM3, GRB2, CALM1, CALM2, GSTM5, GLI3, BBC3, MECOM, RAC1, J…	2469	543	9463	1.67991	9.97418e-18	4.98709e-18	2.93526e-18
KEGG_PATHWAY	mmu05205:Proteoglycans in cancer	112	1.72946	4.26068e-18	17.3705	IHH, IGF1R, ACTG1, PPP1CC, PLAU, MYC, AKT3, PLCE1, AKT1, PRKACA, PRKACB, MAP2K1, MAP2K2, WNT5B, WNT5A, PRKCA, ANK2, FRS2, ANK3, HSPG2, ANK1, SMO, RAF1, EZR, DDX5, PXN, ITPR2, TWIST1, PIK3R2, PIK3R1, HIF1A, WNT6, PLCG2, WNT4, SMAD2, WNT10B, TGFB2, WNT10A, TGFB1, FZD2, FZD5, FZD4, CAV2, WNT3A, PTCH1, FZD6, RDX, IGF2, FN1, BRAF, ESR1, PTK2, COL1A1, MDM2, SDC1, GRB2, HPSE, ITGB1, MIR10B, WNT2B, MIR10…	2469	205	9463	2.09398	1.49124e-15	4.9708e-16	2.92567e-16
KEGG_PATHWAY	mmu04550:Signaling pathways regulating pluripotency of stem cells	83	1.28166	3.41047e-16	15.4672	WNT2B, RIF1, PIK3CD, BMI1, IGF1R, SOX2, MYC, AKT3, AKT1, SMARCAD1, HOXA1, JAK2, JARID2, JAK3, JAK1, ACVR1, MAP2K1, MAP2K2, WNT5B, WNT5A, ESX1, AXIN1, PAX6, LIFR, AXIN2, ISL1, DUSP9, PIK3CA, KAT6A, IL6ST, RAF1, HOXD1, DLX5, TCF7, PIK3R2, PIK3R1, ACVR1B, WNT6, WNT11, ACVR1C, DVL1, PCGF1, DVL3, OTX1, SKIL, WNT4, SMAD2, WNT10B, PCGF6, ZFHX3, WNT10A, SMAD4, FZD2, SMAD3, SETDB1, FZD5, WNT3A, FZD4, WNT7…	2469	140	9463	2.27226	1.16573e-13	2.98416e-14	1.75639e-14
KEGG_PATHWAY	mmu04010:MAPK signaling pathway	142	2.19271	2.85781e-15	14.544	CSF1, IGF1R, RPS6KA4, FGF5, RPS6KA6, RPS6KA5, FGF9, MYC, AKT3, AKT1, NRTN, MAP3K9, PRKACA, MAP3K6, MAP3K7, PRKACB, MAP3K4, MAP3K5, MAP2K4, MAP2K1, MAP2K2, CACNA2D1, CACNA2D3, CACNA2D2, PRKCA, MAPK8IP2, MAPK8IP3, MAPK8IP1, CDC25B, CACNB1, CACNB2, CACNB3, MAPKAPK2, RAF1, EPHA2, PDGFB, TGFA, PDGFA, CACNA1A, CACNA1C, EFNA5, STK4, NLK, RASGRP2, CACNA1G, STK3, RAP1B, CACNA1I, PPP3R1, RAP1A, PDGFC, MAP3…	2469	301	9463	1.80813	1.0103e-12	2.00047e-13	1.17742e-13
KEGG_PATHWAY	mmu04024:cAMP signaling pathway	113	1.7449	8.29849e-15	14.081	CHRM1, HTR4, PPP1CC, EDNRA, CREB3L1, AKT3, PLCE1, EP300, AKT1, PRKACA, BVES, PRKACB, MAP2K1, LHCGR, MAP2K2, ATP1B3, ATP1B2, ADCY9, ORAI1, RAF1, MYL9, CFTR, GRIA1, GRIA2, ADCYAP1R1, NPR1, PIK3R2, ADRB1, CACNA1C, PIK3R1, PLD1, CRHR1, PLD2, RAP1B, RAP1A, CACNA1S, DRD1, GRIA4, CREBBP, PTCH1, HTR1D, HTR1B, BRAF, NFATC1, GRIN2C, GRIN2B, NFKB1, NFKBIA, AFDN, GRIN3B, GRIN3A, FXYD2, PPP1R1B, FXYD1, PDE3A,…	2469	224	9463	1.93347	2.91434e-12	4.84079e-13	2.84915e-13
KEGG_PATHWAY	mmu04014:Ras signaling pathway	115	1.77579	7.11988e-14	13.1475	CSF1, ETS1, ETS2, IGF1R, FGF5, TBK1, SYNGAP1, HTR7, FGF9, AKT3, PLCE1, AKT1, PRKACA, PRKACB, MAP2K1, MAP2K2, RALGAPA1, PRKCA, RAF1, EPHA2, SHC4, SHC2, RAB5B, SHC3, PDGFB, TGFA, PDGFA, PIK3R2, RASAL1, PIK3R1, RASAL2, EFNA5, PLA2G6, PLD1, STK4, RASGRP2, RASAL3, PLD2, RAP1B, GNG10, RAP1A, PDGFC, PLCG2, ABL1, FGF20, ABL2, FGF22, BRAP, IGF2, GNG12, GNG11, GRIN2B, NFKB1, FGF16, AFDN, EFNA3, EFNA2, KITL…	2469	235	9463	1.87559	2.49079e-11	3.55994e-12	2.09528e-12
KEGG_PATHWAY	mmu01522:Endocrine resistance	58	0.895615	7.39332e-13	12.1312	RB1, PIK3CD, IGF1R, GPER1, AKT3, AKT1, PRKACA, PRKACB, MAP2K1, MAP2K2, NCOA3, NCOR1, ADCY9, PIK3CA, SOS1, RAF1, SOS2, HBEGF, SHC4, NOTCH3, SHC2, SHC3, NOTCH1, SRC, NOTCH4, ADCY3, PIK3R2, ADCY2, PIK3R1, ADCY8, ADCY6, ADCY5, DLL4, MAPK9, ERBB2, E2F2, E2F3, JAG2, CDKN2C, JAG1, CDKN2A, BAD, BRAF, MAPK14, ESR1, PTK2, MTOR, MAPK12, MAPK13, MAPK11, RPS6KB1, SP1, CARM1, BCL2, GNAS, MDM2, KRAS, GRB2	2469	93	9463	2.3903	2.58754e-10	3.23458e-11	1.90378e-11
KEGG_PATHWAY	mmu04015:Rap1 signaling pathway	104	1.60593	2.16741e-12	11.6641	CSF1, IGF1R, ACTG1, FGF5, FGF9, CDH1, AKT3, PLCE1, AKT1, MAP2K1, MAP2K2, MAGI3, MAGI2, PRKCA, ADCY9, PRKD3, PARD3, PRKD2, PRKD1, RAF1, PFN1, EPHA2, PFN2, PDGFB, PDGFA, PIK3R2, LPAR3, PIK3R1, EFNA5, RASGRP2, PRKCZ, RAP1GAP, RAP1B, RAP1A, PDGFC, FGF20, FGF22, VASP, BRAF, GRIN2B, GNAO1, FGF16, AFDN, EFNA3, EFNA2, KITL, GNAQ, GNAS, CALM3, CALM1, FGFR4, CALM2, FGFR3, ITGB1, FLT1, ITGB3, FLT4, PIK3CD, …	2469	214	9463	1.86263	7.58582e-10	8.42883e-11	4.96097e-11
KEGG_PATHWAY	mmu05225:Hepatocellular carcinoma	89	1.37431	2.90533e-12	11.5368	RB1, WNT2B, SMARCB1, PTEN, PIK3CD, KEAP1, IGF1R, ACTG1, FRAT1, PEG12, MYC, DPF1, AKT3, AKT1, DPF3, POLK, ARID2, MAP2K1, SMARCC1, MAP2K2, WNT5B, ACTL6B, WNT5A, GAB1, AXIN1, PRKCA, AXIN2, ARID1A, ARID1B, PIK3CA, SOS1, RAF1, MET, SOS2, SHC4, SMARCD1, SHC2, SMARCD3, SHC3, GSTP2, TCF7, LRP5, TGFA, PIK3R2, PIK3R1, LRP6, WNT6, WNT11, DVL1, PLCG2, E2F2, DVL3, E2F3, BRD7, WNT4, SMARCE1, SMAD2, WNT10B, TCF…	2469	174	9463	1.96042	1.01687e-09	1.01686e-10	5.98497e-11
KEGG_PATHWAY	mmu04012:ErbB signaling pathway	53	0.818406	4.34073e-12	11.3624	PIK3CD, AREG, MYC, AKT3, NCK2, AKT1, NCK1, MAP2K4, MAP2K1, MAP2K2, GAB1, PRKCA, NRG1, NRG2, NRG3, PIK3CA, NRG4, SOS1, RAF1, CRK, SOS2, HBEGF, CAMK2B, SHC4, CAMK2D, SHC2, SHC3, SRC, CAMK2A, TGFA, PIK3R2, PIK3R1, CBL, MAPK9, PAK1, ERBB3, ERBB4, ERBB2, PLCG2, ABL1, PAK6, ABL2, CAMK2G, PAK2, STAT5A, STAT5B, BAD, BRAF, PTK2, MTOR, RPS6KB1, KRAS, GRB2	2469	84	9463	2.41827	1.51926e-09	1.38114e-10	8.129e-11
KEGG_PATHWAY	mmu04261:Adrenergic signaling in cardiomyocytes	81	1.25077	1.14784e-11	10.9401	RYR2, ATP2A3, ATP2A2, ADRA1D, ATP2A1, SLC8A2, PPP1CC, RPS6KA5, PPP2R1B, PPP2R5E, CREB3L1, AKT3, AKT1, SCN5A, PRKACA, BVES, PRKACB, SCN1B, CACNA2D1, TNNC1, TPM2, CACNA2D3, PPP2R5B, PPP2R5A, CACNA2D2, PPP2R5D, ATP1B3, PRKCA, ATP1B2, PPP2R5C, CACNB1, CACNB2, CACNB3, PLCB4, CREB1, ADCY9, KCNQ1, MYL3, PLCB1, SCN4B, RAPGEF3, RAPGEF4, CAMK2B, POPDC3, CAMK2D, KCNE1, CAMK2A, ATP1A3, ADCY3, ADRB1, ADCY2, C…	2469	156	9463	1.99007	4.01743e-09	3.34787e-10	1.97046e-10
KEGG_PATHWAY	mmu04310:Wnt signaling pathway	88	1.35886	1.28321e-11	10.8917	INVS, WNT2B, CTNND2, PPP3CA, FRAT1, PPP3CB, PEG12, SOX17, MYC, EP300, RAC1, PRKACA, MAP3K7, PRKACB, TLE4, TLE3, TLE2, TLE1, WNT5B, WNT5A, SIAH1A, AXIN1, CACYBP, PRKCA, AXIN2, CSNK1E, SIRT1, RHOA, DKK4, SFRP4, SFRP1, SFRP2, PLCB4, DAAM1, TBL1XR1, ROR2, PLCB1, PPARD, CAMK2B, CAMK2D, ROCK2, CAMK2A, TCF7, LRP5, PRICKLE2, PRICKLE3, PRICKLE1, APCDD1, NLK, CXXC4, NKD1, PRICKLE4, LRP6, NKD2, WNT6, MAPK9,…	2469	175	9463	1.92731	4.49122e-09	3.4548e-10	2.0334e-10
KEGG_PATHWAY	mmu04724:Glutamatergic synapse	63	0.972823	1.02482e-10	9.98935	GRIK5, GRIK3, GRIK4, GRIK2, GLS, GRM2, PPP3CA, PPP3CB, GRM4, GRM7, GRM8, HOMER3, DLGAP1, PRKACA, PRKACB, LZTS3, SLC38A1, TRPC1, PRKCA, PLCB4, ADCY9, PLCB1, SHANK3, SHANK1, GRIA1, GRIA2, SLC1A2, ADCY3, ITPR2, CACNA1A, ADCY2, CACNA1C, SLC1A6, PLD1, ADCY8, GNAI1, ADCY6, ADCY5, GNAI2, PLD2, GRK3, GNG10, PPP3R1, GRK2, GNG4, SLC17A7, GRIA4, HOMER1, HOMER2, GRIN2C, GNG12, GNG11, GRIN2B, GRIN1, GNAO1, GR…	2469	114	9463	2.11809	3.58685e-08	2.56204e-09	1.50794e-09
KEGG_PATHWAY	mmu05224:Breast cancer	75	1.15812	2.09341e-10	9.67914	RB1, WNT2B, FLT4, PTEN, PIK3CD, IGF1R, FGF5, FRAT1, PEG12, FGF9, MYC, AKT3, AKT1, TNFSF11, POLK, NCOA1, MAP2K1, MAP2K2, WNT5B, NCOA3, WNT5A, AXIN1, AXIN2, PIK3CA, KIT, SOS1, RAF1, SOS2, SHC4, NOTCH3, SHC2, SHC3, NOTCH1, NOTCH4, TCF7, LRP5, PIK3R2, PIK3R1, LRP6, DLL4, WNT6, WNT11, ERBB2, DVL1, FGF20, E2F2, DVL3, HES1, E2F3, FGF22, WNT4, JAG2, WNT10B, TCF7L2, WNT10A, FZD2, JAG1, FZD5, GADD45A, WNT3…	2469	147	9463	1.95547	7.32695e-08	4.88463e-09	2.87496e-09
KEGG_PATHWAY	mmu04510:Focal adhesion	95	1.46695	2.89671e-10	9.53809	ITGB1, FLT1, ITGB5, ITGB4, ITGB3, FLT4, RASGRF1, PTEN, PIK3CD, ILK, ARHGAP5, MYLK3, ARHGAP35, IGF1R, MYLK, ACTG1, COMP, PPP1CC, TNN, AKT3, CAPN2, AKT1, ITGAV, ITGB7, RAC1, VAV3, MAP2K1, PPP1R12A, PDPK1, ACTN1, EMP2, PRKCA, RHOA, VAV2, PIK3CA, COL4A2, COL4A1, ITGA8, ITGA6, COL6A6, ITGA5, SOS1, RAF1, CRK, MET, SOS2, MYL9, VCL, ITGA9, SHC4, LAMA5, SHC2, SHC3, LAMA2, ROCK2, SRC, PXN, PDGFB, XIAP, PDG…	2469	203	9463	1.79364	1.01385e-07	6.33656e-09	3.72952e-09
KEGG_PATHWAY	mmu04390:Hippo signaling pathway	78	1.20445	4.41173e-10	9.35539	YWHAE, PATJ, WNT2B, YWHAB, WWC1, AREG, BBC3, ACTG1, SOX2, PPP1CC, PPP2R1B, YWHAQ, CDH1, MYC, CCN2, TEAD1, TEAD2, YWHAH, WNT5B, WNT5A, AXIN1, SCRIB, CSNK1D, AXIN2, CSNK1E, YWHAZ, FRMD6, LATS2, PARD3, AJUBA, CRB2, YAP1, TCF7, PARD6G, PRKCZ, NKD1, STK3, NKD2, WNT6, PPP2CB, PARD6B, WNT11, DVL1, CTNNA1, DVL3, CTNNA2, TRP53BP2, WNT4, SMAD2, WNT10B, TCF7L2, WWTR1, WNT10A, TGFB2, SMAD4, TGFB1, FZD2, SMAD…	2469	157	9463	1.90416	1.54411e-07	8.85614e-09	5.21247e-09
KEGG_PATHWAY	mmu04144:Endocytosis	117	1.80667	4.55459e-10	9.34155	WASHC4, VPS29, TFRC, ZFYVE9, WIPF1, WIPF2, WIPF3, H2-K1, ARPC5L, CBLC, IGF1R, KIF5C, KIF5A, VPS36, SH3GL2, SH3GLB1, SH3GLB2, RNF41, RUFY1, ACAP3, ZFYVE16, RAB31, PARD3, RUFY2, AMPH, VPS25, VPS28, RAB5B, AGAP2, AGAP1, NEDD4L, AGAP3, PLD1, PRKCZ, PLD2, SNX4, GRK3, GRK2, RAB11FIP1, GRK6, PIP5K1C, RAB11FIP2, RAB11FIP3, SNX5, RAB11FIP4, SNX6, SMAD2, RAB4A, SMAD3, SMURF2, SMURF1, IQSEC1, CAV2, ARPC5, I…	2469	268	9463	1.67324	1.59411e-07	8.85614e-09	5.21247e-09
KEGG_PATHWAY	mmu04722:Neurotrophin signaling pathway	64	0.988264	7.97521e-10	9.09826	YWHAE, PRDM4, IRS1, PIK3CD, RPS6KA6, RPS6KA5, ARHGDIA, AKT3, AKT1, RAC1, MAP3K5, MAP2K1, MAP2K2, PDPK1, PRKCD, GAB1, FRS2, IRAK3, RHOA, PIK3CA, MAPKAPK2, SOS1, RAF1, CRK, SOS2, CAMK2B, SHC4, BEX3, CAMK2D, SHC2, SHC3, CAMK2A, PIK3R2, PIK3R1, FOXO3, RAP1B, CDC42, MAPK9, NTF5, RAP1A, PLCG2, ABL1, CAMK2G, SH2B2, SH2B1, NTRK2, MAP3K3, MAP3K1, BAD, NTRK3, PTPN11, BRAF, MAPK14, MAPK12, NFKB1, MAPK13, NF…	2469	121	9463	2.02723	2.79132e-07	1.46912e-08	8.64681e-09
KEGG_PATHWAY	mmu04725:Cholinergic synapse	60	0.926498	1.5228e-09	8.81736	ACHE, CHRM3, CHRM1, PIK3CD, CREB3L1, AKT3, AKT1, PRKACA, JAK2, PRKACB, SLC18A3, MAP2K1, PRKCA, PLCB4, CREB1, ADCY9, PIK3CA, KCNQ1, KCNQ2, KCNQ3, KCNQ4, KCNQ5, PLCB1, CAMK2B, CAMK2D, CHRNA3, CHRNA4, CHRNA7, CAMK2A, CHAT, ADCY3, ITPR2, CACNA1A, PIK3R2, ADCY2, CACNA1C, PIK3R1, ADCY8, PIK3R6, GNAI1, ADCY6, ADCY5, GNAI2, GNG10, GNG4, GNA11, CACNA1S, CAMK2G, KCNJ4, KCNJ6, KCNJ14, GNG12, GNG11, GNAO1, G…	2469	112	9463	2.05325	5.32978e-07	2.66489e-08	1.56848e-08
KEGG_PATHWAY	mmu04935:Growth hormone synthesis, secretion and action	61	0.941939	4.32016e-09	8.3645	IRS1, PIK3CD, IRS2, GHR, CREB3L1, AKT3, AKT1, EP300, PRKACA, JAK2, PRKACB, JUNB, MAP2K4, MAP2K1, MAP2K2, PRKCA, SSTR1, PLCB4, CREB1, ADCY9, PIK3CA, SOS1, RAF1, PLCB1, CRK, SOS2, SHC4, SHC2, SHC3, ADCY3, ITPR2, PIK3R2, ADCY2, CACNA1C, PIK3R1, ADCY8, GNAI1, ADCY6, ADCY5, GNAI2, SOCS2, SOCS3, MAPK9, GNA11, PLCG2, CACNA1S, STAT5A, STAT5B, CREBBP, MAP3K1, MAPK14, PTK2, MTOR, MAPK12, MAPK13, MAPK11, GN…	2469	117	9463	1.99826	1.51206e-06	7.20027e-08	4.23787e-08
KEGG_PATHWAY	mmu01521:EGFR tyrosine kinase inhibitor resistance	46	0.710315	5.42007e-09	8.266	SHC4, SHC2, SHC3, SRC, PTEN, PDGFB, PIK3CD, PDGFA, TGFA, IL6RA, PIK3R2, PIK3R1, FOXO3, IGF1R, ERBB3, ERBB2, PDGFC, AKT3, PLCG2, AKT1, JAK2, EIF4E, JAK1, MAP2K1, MAP2K2, BAD, GAB1, NRG1, BRAF, PRKCA, NRG2, MTOR, VEGFA, PIK3CA, RPS6KB1, AXL, BCL2, NF1, GRB2, KRAS, RAF1, SOS1, GAS6, MET, FGFR3, SOS2	2469	79	9463	2.23171	1.89702e-06	8.62284e-08	5.07516e-08
KEGG_PATHWAY	mmu04810:Regulation of actin cytoskeleton	101	1.5596	7.26942e-09	8.1385	CHRM3, NCKAP1, CYFIP1, CHRM1, ARPC5L, MYLK3, ARHGAP35, MYLK, ACTG1, FGF5, PPP1CC, FGF9, AKT3, PIP4K2A, AKT1, MAP2K1, MAP2K2, ACTN1, SPATA13, RAF1, EZR, PFN1, MYL9, VCL, PFN2, PXN, PDGFB, PDGFA, PIK3R2, PIK3R1, IQGAP2, MYL12A, MYL12B, PDGFC, FGF20, MYH14, PIP5K1C, MYH10, FGF22, RDX, FN1, BRAF, ARPC5, SSH2, GNG12, PTK2, SSH1, MYLPF, FGF16, DIAPH2, ITGA10, FGFR4, FGFR3, ITGB1, ITGB5, ITGB4, ITGB3, P…	2469	231	9463	1.67578	2.54429e-06	1.10622e-07	6.51087e-08
KEGG_PATHWAY	mmu05211:Renal cell carcinoma	41	0.633107	1.08528e-08		CUL2, PRCC, PDGFB, PIK3CD, TGFA, PIK3R2, PIK3R1, HIF1A, ETS1, RAP1B, CDC42, PAK1, RAP1A, AKT3, AKT1, PAK6, EP300, RAC1, PAK2, EGLN1, ARNT2, EGLN3, MAP2K1, TGFB2, CREBBP, EGLN2, MAP2K2, TGFB1, BAD, GAB1, PTPN11, BRAF, VEGFA, PIK3CA, GRB2, KRAS, RAF1, SOS1, CRK, MET, SOS2	2469	68	9463	2.31091	3.79846e-06	1.58269e-07	9.31529e-08
KEGG_PATHWAY	mmu05226:Gastric cancer	72	1.1118	1.41827e-08		RB1, WNT2B, PIK3CD, FGF5, FRAT1, PEG12, FGF9, CDH1, MYC, AKT3, AKT1, POLK, MAP2K1, MAP2K2, WNT5B, WNT5A, GAB1, AXIN1, AXIN2, PIK3CA, CCNE2, CCNE1, SOS1, RAF1, MET, SOS2, SHC4, SHC2, SHC3, TCF7, LRP5, PIK3R2, PIK3R1, LRP6, WNT6, WNT11, MUC2, RXRA, ERBB2, DVL1, FGF20, CTNNA1, E2F2, DVL3, E2F3, CTNNA2, FGF22, WNT4, SMAD2, WNT10B, TCF7L2, WNT10A, TGFB2, SMAD4, TGFB1, FZD2, SMAD3, FZD5, GADD45A, WNT3A…	2469	150	9463	1.83971	4.96393e-06	1.98558e-07	1.16865e-07
KEGG_PATHWAY	mmu04919:Thyroid hormone signaling pathway	61	0.941939	1.48676e-08		THRA, ITGB3, ATP2A3, PIK3CD, ATP2A2, ATP2A1, ACTG1, MYC, AKT3, AKT1, PLCE1, EP300, ITGAV, PRKACA, PRKACB, NCOA1, NCOA2, MAP2K1, MAP2K2, PDPK1, NCOA3, DIO3, ATP1B3, PRKCA, ATP1B2, KAT2B, KAT2A, NCOR1, PLCB4, PIK3CA, TBC1D4, RAF1, PLCB1, NOTCH3, HDAC2, HDAC3, NOTCH1, SRC, NOTCH4, ATP1A3, PIK3R2, PIK3R1, HIF1A, FOXO1, MED12L, RXRA, PLCG2, WNT4, CREBBP, BAD, SLC16A10, ESR1, MTOR, MED13L, BMP4, RCAN1,…	2469	120	9463	1.9483	5.20364e-06	2.00141e-07	1.17797e-07
KEGG_PATHWAY	mmu05220:Chronic myeloid leukemia	44	0.679432	1.56148e-08		SHC4, RB1, HDAC2, SHC2, SHC3, PIK3CD, PIK3R2, PIK3R1, CBL, MECOM, MYC, AKT3, ABL1, AKT1, E2F2, E2F3, POLK, STAT5A, STAT5B, MAP2K1, SMAD4, TGFB2, MAP2K2, SMAD3, TGFB1, GADD45A, CDKN2A, BAD, PTPN11, BRAF, GAB2, NFKB1, RUNX1, BCR, NFKBIA, CDK6, PIK3CA, MDM2, GRB2, KRAS, RAF1, SOS1, CRK, SOS2	2469	76	9463	2.21895	5.46515e-06	2.02414e-07	1.19135e-07
KEGG_PATHWAY	mmu04520:Adherens junction	50	0.772082	2.31801e-08		PTPRJ, WASL, PTPRF, IGF1R, ACTG1, CDH1, EP300, RAC1, MAP3K7, ACTN1, LMO7, RHOA, PARD3, MET, SSX2IP, MYL9, VCL, ROCK2, SRC, TCF7, NLK, RASIP1, MYL12A, MYL12B, RAP1B, CDC42, RAP1A, ERBB2, CTNNA1, CTNNA2, WASF1, TCF7L2, PTPN1, SMAD4, CREBBP, YES1, SMAD3, SMURF2, SMURF1, ARHGAP29, BAIAP2, TJP1, MYLPF, AFDN, FER, SNAI1, RADIL, NECTIN3, NECTIN2, NECTIN1	2469	92	9463	2.083	8.11302e-06	2.89752e-07	1.7054e-07
KEGG_PATHWAY	mmu04916:Melanogenesis	53	0.818406	2.52347e-08		WNT2B, CREB3L1, EP300, PRKACA, PRKACB, MAP2K1, EDN1, MAP2K2, WNT5B, WNT5A, PRKCA, PLCB4, CREB1, ADCY9, KIT, RAF1, PLCB1, CAMK2B, A, CAMK2D, CAMK2A, TCF7, ADCY3, ADCY2, ADCY8, GNAI1, ADCY6, ADCY5, GNAI2, WNT6, WNT11, DVL1, DVL3, CAMK2G, WNT4, WNT10B, TCF7L2, WNT10A, CREBBP, FZD2, FZD5, WNT3A, FZD4, WNT7B, FZD6, GNAO1, KITL, GNAQ, GNAS, KRAS, CALM3, CALM1, CALM2	2469	100	9463	2.03134	8.83211e-06	3.04557e-07	1.79253e-07
KEGG_PATHWAY	mmu04926:Relaxin signaling pathway	63	0.972823	5.73607e-08		PIK3CD, ARRB1, ARRB2, CREB3L1, AKT3, AKT1, PRKACA, PRKACB, MAP2K4, MAP2K1, EDN1, MAP2K2, PRKCA, PLCB4, CREB1, ADCY9, PIK3CA, COL4A2, COL4A1, SOS1, RAF1, PLCB1, SOS2, SHC4, SHC2, SHC3, SRC, ADCY3, PIK3R2, ADCY2, PIK3R1, ADCY8, PRKCZ, GNAI1, ADCY6, ADCY5, GNAI2, MAPK9, GNA15, GNG10, GNG4, SMAD2, TGFB1, NOS2, VEGFB, VEGFC, MAPK14, GNG12, GNG11, MAPK12, NFKB1, MAPK13, VEGFA, COL1A1, GNAO1, NFKBIA, MA…	2469	129	9463	1.8718	2.0076e-05	6.69208e-07	3.93877e-07
KEGG_PATHWAY	mmu04728:Dopaminergic synapse	65	1.00371	6.75952e-08		ARRB1, ARRB2, COMT, PPP1CC, PPP3CA, PPP3CB, PPP2R1B, PPP2R5E, KIF5C, CREB3L1, KIF5A, AKT3, AKT1, PRKACA, PRKACB, SLC18A2, PPP2R5B, PPP2R5A, PPP2R5D, PRKCA, PPP2R5C, PLCB4, CREB1, PLCB1, CLOCK, CAMK2B, GRIA1, GRIA2, DDC, CAMK2D, CAMK2A, ITPR2, CACNA1A, CACNA1C, GNAI1, ADCY5, GNAI2, MAPK9, PPP2CB, GNG10, GNG4, DRD1, CAMK2G, GRIA4, KCNJ6, MAPK14, GNG12, GNG11, GRIN2B, MAPK12, MAPK13, PPP1CA, GNAO1, …	2469	135	9463	1.84539	2.3658e-05	7.63172e-07	4.49181e-07
KEGG_PATHWAY	mmu04934:Cushing syndrome	74	1.14268	1.12816e-07		RB1, WNT2B, ASH2L, AHR, CREB3L1, PRKACA, PDE8B, PRKACB, MAP2K1, MAP2K2, WNT5B, WNT5A, AXIN1, AIP, AXIN2, NR5A1, PLCB4, CREB1, ADCY9, CCNE2, CCNE1, ORAI1, PLCB1, CAMK2B, KMT2D, CAMK2D, KMT2A, CAMK2A, TCF7, ADCY3, ITPR2, ADCY2, CACNA1C, ADCY8, GNAI1, ADCY6, CRHR1, ADCY5, CACNA1G, GNAI2, RAP1B, WNT6, CACNA1I, PDE11A, WNT11, RAP1A, GNA11, DVL1, E2F2, DVL3, E2F3, CACNA1S, CAMK2G, WNT4, WNT10B, TCF7L2,…	2469	162	9463	1.75075	3.94849e-05	1.19654e-06	7.04248e-07
KEGG_PATHWAY	mmu03083:Polycomb repressive complex	45	0.694873	2.26e-07		L3MBTL1, HDAC2, L3MBTL3, UBE2D3, FOXK2, FOXK1, UBE2D2A, BMI1, RNF2, SCML2, RBBP4, SCMH1, PCGF1, FBRSL1, EP300, JARID2, FBRS, YAF2, SUZ12, CBX7, PCGF6, USP7, PHC2, CREBBP, CBX6, MBD5, KDM2A, MBD6, CBX4, AUTS2, SFMBT1, CBX2, HCFC2, EPOP, PHC3, ASXL1, TFDP1, AEBP2, ASXL3, LCOR, BCOR, BCORL1, L3MBTL4, PHF19, EZH2	2469	84	9463	2.05325	7.9097e-05	2.32647e-06	1.3693e-06
KEGG_PATHWAY	mmu04921:Oxytocin signaling pathway	70	1.08091	2.40663e-07		RYR2, PRKAG2, MYLK3, RYR3, MYLK, ACTG1, PPP1CC, PPP3CA, PPP3CB, EEF2K, PRKACA, PRKACB, MAP2K1, PRKAB2, PPP1R12A, MAP2K2, CACNA2D1, CACNA2D3, CACNA2D2, PRKCA, RHOA, CACNB1, CACNB2, CACNB3, PLCB4, ADCY9, RAF1, PLCB1, MYL9, CAMK2B, CAMK2D, PRKAA1, PRKAA2, ROCK2, SRC, NPR1, NPR2, CAMK2A, ADCY3, ITPR2, ADCY2, CACNA1C, ADCY8, PIK3R6, GNAI1, ADCY6, ADCY5, CAMKK2, GNAI2, CACNG7, CACNG8, PPP3R1, CACNA1S, …	2469	153	9463	1.75353	8.42286e-05	2.40663e-06	1.41648e-06
KEGG_PATHWAY	mmu04910:Insulin signaling pathway	65	1.00371	2.59991e-07		PYGB, IRS1, PIK3CD, PRKAG2, IRS2, PTPRF, PPP1CC, AKT3, FLOT1, AKT1, FLOT2, PRKACA, PRKACB, MAP2K1, PRKAB2, MAP2K2, PDPK1, TSC1, PRKAR1B, PIK3CA, PRKAR1A, PPP1R3E, HKDC1, PPP1R3D, SOS1, RAF1, CRK, SOS2, RHOQ, SHC4, PRKAA1, SHC2, PRKAA2, SHC3, PIK3R2, PIK3R1, CBL, PRKCZ, ACACB, FOXO1, ACACA, SOCS2, SOCS3, MAPK9, INPP5A, PHKG1, PRKAR2B, PRKAR2A, MKNK1, MKNK2, EIF4E, SOCS4, SH2B2, PTPN1, BAD, BRAF, M…	2469	139	9463	1.79228	9.09929e-05	2.52769e-06	1.48773e-06
KEGG_PATHWAY	mmu05414:Dilated cardiomyopathy	51	0.787523	3.47333e-07		ITGB1, RYR2, ITGB5, ITGB4, ITGB3, ATP2A3, ATP2A2, ATP2A1, SLC8A2, ACTG1, SGCB, DAG1, ITGAV, ITGB7, PRKACA, PRKACB, SNTA1, CACNA2D1, TNNC1, TPM2, CACNA2D3, CACNA2D2, CACNB1, CACNB2, CACNB3, ADCY9, MYL3, ITGA8, ITGA6, ITGA5, ITGA9, LAMA2, ADCY3, ADRB1, ADCY2, CACNA1C, ADCY8, ADCY6, ADCY5, CACNG7, CACNG8, LMNA, CACNA1S, CACNG2, TGFB2, TGFB1, DES, ITGA10, SSPN, GNAS, SNTB1	2469	101	9463	1.93534	0.000121559	3.19912e-06	1.88291e-06
KEGG_PATHWAY	mmu04720:Long-term potentiation	38	0.586782	3.6263e-07		GRIA1, CAMK2B, GRIA2, CAMK2D, CAMK2A, ITPR2, CACNA1C, ADCY8, RAP1B, PPP1CC, PPP3CA, PPP3CB, PPP3R1, RPS6KA6, RAP1A, EP300, PRKACA, CAMK2G, PRKACB, MAP2K1, CREBBP, MAP2K2, BRAF, PRKCA, GRIN2C, GRIN2B, GRIN1, PPP1CA, PLCB4, PPP1R1A, GNAQ, KRAS, CALM3, RAF1, CALM1, PLCB1, CALM2, RAPGEF3	2469	67	9463	2.17378	0.000126913	3.25437e-06	1.91543e-06
KEGG_PATHWAY	mmu04072:Phospholipase D signaling pathway	68	1.05003	4.09617e-07		DGKE, DGKD, PIK3CD, GRM2, GRM4, GRM7, GRM8, AKT3, AKT1, MAP2K1, MAP2K2, SYK, SPHK1, GAB1, RRAS2, TSC1, PRKCA, GAB2, DGKZ, RHOA, DNM1, PLCB4, ADCY9, MRAS, PIK3CA, KIT, SOS1, RAF1, PLPP3, PLCB1, DGKK, SOS2, RAPGEF3, RAPGEF4, ARF6, DGKH, AGPAT5, SHC4, SHC2, RALA, SHC3, PDGFB, PDGFA, ADCY3, PIK3R2, LPAR3, ADCY2, PIK3R1, AGPAT1, PLD1, ADCY8, AGPAT2, PIK3R6, AGPAT3, ADCY6, ADCY5, PLD2, GNA13, CYTH2, PD…	2469	149	9463	1.74916	0.000143356	3.58415e-06	2.10953e-06
KEGG_PATHWAY	mmu04114:Oocyte meiosis	58	0.895615	4.55876e-07		YWHAE, YWHAB, SMC3, IGF1R, PPP1CC, PPP3CA, PPP3CB, RPS6KA6, PPP2R1B, YWHAQ, PPP2R5E, PRKACA, PRKACB, YWHAH, MAP2K1, PPP2R5B, PPP2R5A, PPP2R5D, PPP2R5C, YWHAZ, SPDYE4B, ADCY9, CCNE2, CCNE1, CAMK2B, ANAPC13, CAMK2D, CAMK2A, ADCY3, ITPR2, ADCY2, PKMYT1, FBXO43, ADCY8, ANAPC10, ADCY6, ADCY5, AURKA, ANAPC11, PPP2CB, PPP3R1, CAMK2G, MAPK14, MAPK12, MAPK13, PPP1CA, MAD2L2, MAPK11, CPEB1, CDK2, CDC16, SP…	2469	121	9463	1.83717	0.000159544	3.89163e-06	2.2905e-06
KEGG_PATHWAY	mmu04530:Tight junction	74	1.14268	6.5047e-07		ITGB1, PATJ, ARPC5L, PRKAG2, YBX3, ACTG1, CLDN22, PPP2R1B, CLDN24, CLDN23, RAC1, PRKACA, SYNPO, BVES, PRKACB, CGNL1, MAP3K5, ACTR3, PRKAB2, ACTN1, PRKCE, ARHGEF18, SCRIB, RHOA, RUNX1, CLDN11, CTTN, PARD3, RAPGEF2, MYH9, ARHGEF2, EZR, RAPGEF6, MYL9, CFTR, PRKAA1, PRKAA2, ROCK2, SRC, PARD6G, NEDD4L, TUBA3A, PRKCZ, MYL12A, MYL12B, CDC42, MAPK9, PPP2CB, PARD6B, RAP1A, MARVELD2, MARVELD3, ERBB2, MYH14…	2469	168	9463	1.68822	0.000227639	5.42058e-06	3.1904e-06
KEGG_PATHWAY	mmu05100:Bacterial invasion of epithelial cells	41	0.633107	6.76092e-07		ITGB1, SHC4, SHC2, SHC3, ARHGEF26, SRC, PXN, ARPC5L, ILK, PIK3CD, PIK3R2, PIK3R1, WASL, CBL, ACTG1, CDC42, CDH1, CTNNA1, RAC1, CTNNA2, WASF1, ACTR3, CAV2, RHOG, GAB1, FN1, ARPC5, PTK2, RHOA, DNM1, MAD2L2, ARHGAP10, PIK3CA, CTTN, ELMO1, ELMO2, ITGA5, CRK, MET, VCL, BCAR1	2469	76	9463	2.06765	0.000236604	5.50307e-06	3.23895e-06
KEGG_PATHWAY	mmu05412:Arrhythmogenic right ventricular cardiomyopathy	44	0.679432	7.10343e-07		ITGB1, RYR2, LAMA2, ITGB5, ITGB4, ITGB3, TCF7, ATP2A3, ATP2A2, ATP2A1, CACNA1C, ACTG1, SLC8A2, CACNG7, CACNG8, CDH2, SGCB, LMNA, DAG1, CTNNA1, ITGAV, ITGB7, CACNA1S, CTNNA2, CACNG2, SNTA1, DSP, TCF7L2, CACNA2D1, CACNA2D3, CACNA2D2, CACNB1, CACNB2, CACNB3, DES, ITGA10, ITGA8, SSPN, PKP2, DSG2, ITGA6, ITGA5, SNTB1, ITGA9	2469	84	9463	2.00762	0.000248589	5.65045e-06	3.32569e-06
KEGG_PATHWAY	mmu04020:Calcium signaling pathway	102	1.57505	7.68516e-07		CHRM3, CHRM1, HTR4, MYLK3, SLC8A2, MYLK, FGF5, EDNRA, HTR7, FGF9, PLCE1, PRKACA, PRKACB, LHCGR, PRKCA, 1810037I17RIK, ADCY9, STIM1, LTB4R2, STIM2, VDAC3, ORAI1, PDE1B, CHRNA7, PDGFB, TGFA, ITPR2, PDGFA, CACNA1A, ADRB1, CACNA1C, CACNA1G, CACNA1I, PPP3R1, PDGFC, PLCG2, FGF20, CACNA1S, DRD1, NTSR1, FGF22, NFATC1, GRIN2C, GRIN2B, NFATC4, FGF16, GRIN3B, GRIN3A, GNAL, GNAQ, GNAS, CALM3, CALM1, FGFR4, C…	2469	253	9463	1.54521	0.000268944	5.97734e-06	3.51809e-06
KEGG_PATHWAY	mmu04022:cGMP-PKG signaling pathway	75	1.15812	8.7004e-07		IRS1, ATP2A3, ATP2A2, IRS2, ADRA1D, ATP2A1, MYLK3, SLC8A2, MYLK, PPP1CC, PPP3CA, EDNRA, PPP3CB, CREB3L1, AKT3, AKT1, PRKG2, MEF2A, MAP2K1, PPP1R12A, MAP2K2, PRKCE, ATP1B3, ATP1B2, ADRA2C, ADRA2A, RHOA, PLCB4, CREB1, ADCY9, KCNMA1, VDAC3, PDE5A, RAF1, PLCB1, MYL9, OPRD1, ROCK2, NPR1, SRF, NPR2, ATP1A3, ADCY3, ITPR2, ADRB1, ADCY2, CACNA1C, ADCY8, PIK3R6, GNAI1, ADCY6, ADCY5, GNAI2, GNA13, PPP3R1, G…	2469	172	9463	1.67125	0.000304468	6.5612e-06	3.86174e-06
KEGG_PATHWAY	mmu05214:Glioma	40	0.617665	8.89148e-07		CAMK2B, SHC4, RB1, SHC2, CAMK2D, SHC3, CAMK2A, PTEN, PDGFB, PIK3CD, PDGFA, TGFA, PIK3R2, PIK3R1, IGF1R, AKT3, PLCG2, AKT1, E2F2, E2F3, POLK, CAMK2G, MAP2K1, MAP2K2, GADD45A, CDKN2A, BRAF, PRKCA, MTOR, CDK6, PIK3CA, MDM2, GRB2, KRAS, CALM3, RAF1, CALM1, SOS1, CALM2, SOS2	2469	74	9463	2.07174	0.000311154	6.5612e-06	3.86174e-06
KEGG_PATHWAY	mmu04218:Cellular senescence	78	1.20445	8.99822e-07		RB1, H2-T23, H2-K1, PTEN, PIK3CD, FOXM1, ETS1, PPP1CC, PPP3CA, PPP3CB, MYC, CHEK1, AKT3, CAPN2, AKT1, MYBL2, MAP2K1, MAP2K2, RRAS2, TSC1, SIRT1, CCNA1, MRAS, PIK3CA, CCNE2, CCNE1, MAPKAPK2, VDAC3, RAF1, H2-Q9, H2-Q6, H2-Q7, H2-Q4, ITPR2, PIK3R2, H2-Q2, PIK3R1, LIN9, FOXO3, H2-Q1, FOXO1, ZFP36L2, ZFP36L1, PPP3R1, RBBP4, E2F2, E2F3, SMAD2, TGFB2, TGFB1, SMAD3, GADD45A, CDKN2A, NFATC1, HIPK1, MAPK14…	2469	181	9463	1.65167	0.000314888	6.5612e-06	3.86174e-06
KEGG_PATHWAY	mmu04912:GnRH signaling pathway	46	0.710315	9.30437e-07		CAMK2B, CAMK2D, SRC, CAMK2A, ADCY3, ITPR2, ADCY2, CACNA1C, PLD1, ADCY8, ADCY6, ADCY5, PLD2, CDC42, MAPK9, GNA11, CACNA1S, PRKACA, CAMK2G, PRKACB, MAP3K4, MAP2K4, MAP3K3, MAP2K1, MAP2K2, MAP3K1, PRKCD, PRKCA, MAPK14, MAPK12, MAPK13, MAPK11, PLCB4, ADCY9, GNAQ, GNAS, GRB2, KRAS, CALM3, RAF1, CALM1, PLCB1, SOS1, CALM2, SOS2, HBEGF	2469	90	9463	1.95895	0.0003256	6.62854e-06	3.90137e-06
KEGG_PATHWAY	mmu04071:Sphingolipid signaling pathway	59	0.911056	9.46934e-07		TRADD, PTEN, PIK3CD, SPTLC2, PPP2R1B, PPP2R5E, AKT3, AKT1, RAC1, MAP3K5, CERS5, MAP2K1, ABCC1, MAP2K2, CERS6, PDPK1, PRKCE, SPHK1, PPP2R5B, PPP2R5A, PPP2R5D, PRKCA, PPP2R5C, GAB2, RHOA, PLCB4, PIK3CA, RAF1, PLCB1, CERS1, NSMAF, CERS2, OPRD1, SGMS1, ROCK2, PIK3R2, PIK3R1, SGMS2, PLD1, PRKCZ, GNAI1, GNAI2, PLD2, GNA13, MAPK9, PPP2CB, SGPL1, BID, MAPK14, SGPP2, MAPK12, NFKB1, MAPK13, MAPK11, PPP2R2C…	2469	126	9463	1.79469	0.000331372	6.62854e-06	3.90137e-06
KEGG_PATHWAY	mmu04148:Efferocytosis	71	1.09636	1.07046e-06		MEGF10, ITGB5, EPO, MEGF11, ITGB3, PROS1, ATP2A3, ATP2A2, ATP2A1, PANX1, UQCRFS1, ITGAV, RAC1, JAK2, MAP2K1, MAP2K2, SPHK1, DNMT3A, ADAM10, ATP11B, ATP11A, ANO4, SIRT1, CPT1B, DUSP7, PLA2G15, CREB1, MAPKAPK2, ADGRB1, TYRO3, ELMO1, PPARG, CD47, SGK1, RAB7B, GAS6, CRK, PPARD, CAMK2B, RAB5B, CAMK2D, CEBPB, LRP1, CAMK2A, TGFBRAP1, ALOX15, ODC1, PLA2G6, HIF1A, RXRA, VPS8, CAMK2G, SLC16A1, TGFB1, NR1H2…	2469	161	9463	1.69021	0.000374593	7.34633e-06	4.32384e-06
KEGG_PATHWAY	mmu05017:Spinocerebellar ataxia	64	0.988264	1.18281e-06		KCNC3, ATP2A3, PIK3CD, ATP2A2, ATP2A1, RORA, VLDLR, RBPJ, PSMD6, RB1CC1, PSMD3, AKT3, AKT1, CIC, MAP3K5, TBP, TRPC3, KCND3, WIPI1, PRKCA, ATXN2L, ERN1, AFG3L2, PLCB4, PIK3CA, PSMA1, VDAC3, TBPL1, ULK2, ULK1, PLCB1, GRIA1, GRIA2, PSMD11, BEAN1, ITPR2, CACNA1A, PIK3R2, AMBRA1, PIK3R1, SLC1A6, PSMA7, MAPK9, ATXN2, ATXN1, PSMB5, RELN, PSMB1, NRBF2, PUM1, GRIN2C, GRIN2B, MTOR, PUM2, GRIN1, GRIN3B, GRI…	2469	141	9463	1.73968	0.000413898	7.96122e-06	4.68574e-06
KEGG_PATHWAY	mmu04928:Parathyroid hormone synthesis, secretion and action	52	0.802965	1.65714e-06		ARRB1, PTH1R, ARRB2, AKAP13, MMP25, MMP24, CREB3L1, PDE4A, TNFSF11, PRKACA, PRKACB, MEF2A, ARHGEF11, MAP2K1, PDE4D, PRKCA, RHOA, RUNX2, PLCB4, CREB1, ADCY9, MMP15, ARHGEF1, RAF1, PLCB1, HBEGF, LRP5, ADCY3, ITPR2, ADCY2, GATA3, PLD1, ADCY8, GNAI1, ADCY6, ADCY5, LRP6, GNAI2, PLD2, GNA13, RXRA, GNA11, MEF2D, KL, JUND, BRAF, NR4A2, NACA, SP1, GNAQ, BCL2, GNAS	2469	108	9463	1.84539	0.000579833	1.09434e-05	6.44097e-06
KEGG_PATHWAY	mmu05203:Viral carcinogenesis	92	1.42063	1.74848e-06		RB1, YWHAE, H2-T23, YWHAB, TRADD, H2-K1, PIK3CD, CHD4, RBPJ, YWHAQ, CREB3L1, CHEK1, EP300, RAC1, SKP2, PRKACA, PRKACB, JAK3, JAK1, YWHAH, USP7, TBP, SYK, ACTN1, SCRIB, YWHAZ, RHOA, CCNA1, KAT2B, KAT2A, CREB1, PIK3CA, CCNE2, IRF3, TRAF3, CCNE1, MAPKAPK2, TRAF5, RASA2, VDAC3, TBPL1, IL6ST, ATP6V0D2, HDAC4, GTF2A1, HDAC5, GTF2A2, SP100, HDAC2, HDAC3, SRC, H2-Q9, SRF, H2-Q6, H2-Q7, HPN, PXN, H2-Q4, U…	2469	226	9463	1.56022	0.000611782	1.13328e-05	6.67014e-06
KEGG_PATHWAY	mmu04150:mTOR signaling pathway	69	1.06547	1.79496e-06		WNT2B, IRS1, PTEN, PIK3CD, IGF1R, RPS6KA6, SESN2, AKT3, MLST8, GRB10, AKT1, SKP2, MAP2K1, ATP6V1G1, MAP2K2, WNT5B, PDPK1, STRADB, WNT5A, TSC1, PRKCA, RHOA, SLC7A5, CLIP1, PIK3CA, RRAGC, AKT1S1, RRAGD, ULK2, ULK1, SGK1, SOS1, RAF1, DEPDC5, SOS2, ATP6V1A, PRKAA1, PRKAA2, LRP5, PIK3R2, PRR5L, PIK3R1, LRP6, WNT6, WNT11, DVL1, DVL3, ATP6V1H, RICTOR, FNIP1, EIF4E, WNT4, WNT10B, WNT10A, FZD2, FZD5, WNT3…	2469	157	9463	1.68445	0.000628041	1.14225e-05	6.72296e-06
KEGG_PATHWAY	mmu04371:Apelin signaling pathway	62	0.957381	2.00648e-06		RYR2, PRKAG2, MYLK3, RYR3, SLC8A2, MYLK, CDH1, AKT3, AKT1, CCN2, PRKACA, PRKACB, MEF2A, MAP2K1, PRKAB2, MAP2K2, PRKCE, SPHK1, RRAS2, PLCB4, ADCY9, MRAS, MYL3, RAF1, PLCB1, HDAC4, HDAC5, NOTCH3, PRKAA1, PRKAA2, ADCY3, ITPR2, ADCY2, NRF1, ADCY8, PIK3R6, GNAI1, ADCY6, ADCY5, GNAI2, GNA13, GNG10, GNG4, MEF2D, SMAD2, SMAD4, JAG1, SMAD3, NOS2, GNG12, GNG11, MTOR, KLF2, RPS6KB1, GNAQ, GNB2, GNB1, GNB4, …	2469	137	9463	1.73452	0.000702022	1.25405e-05	7.38098e-06
KEGG_PATHWAY	mmu04330:Notch signaling pathway	35	0.540457	2.18297e-06		NOTCH3, HDAC2, NUMBL, NOTCH1, MAML1, NOTCH4, DTX1, NRARP, RFNG, DTX3, RBPJ, DTX4, LFNG, DLL4, APH1A, ATXN1, DVL1, DVL3, EP300, HES1, TLE4, JAG2, SPEN, TLE3, CREBBP, TLE2, JAG1, TLE1, NCOR2, HEYL, KAT2B, KAT2A, ITCH, NUMB, MAML3	2469	63	9463	2.12929	0.000763747	1.34042e-05	7.88931e-06
KEGG_PATHWAY	mmu04713:Circadian entrainment	48	0.741198	2.44432e-06		GRIA1, CAMK2B, GRIA2, RYR2, CAMK2D, ADCYAP1R1, CAMK2A, ADCY3, ADCY2, CACNA1C, ADCY8, GNAI1, RYR3, ADCY6, ADCY5, CACNA1G, GNAI2, CACNA1I, GNG10, RPS6KA5, GNG4, PRKG2, PRKACA, CAMK2G, PRKACB, GRIA4, KCNJ6, PRKCA, GRIN2C, GNG12, GNG11, GRIN2B, GRIN1, GNAO1, MTNR1A, PLCB4, CREB1, ADCY9, GNAQ, GNB2, NOS1AP, GNB1, GNAS, GNB4, CALM3, CALM1, PLCB1, CALM2	2469	98	9463	1.87725	0.000855146	1.47502e-05	8.68154e-06
KEGG_PATHWAY	mmu05135:Yersinia infection	61	0.941939	2.61213e-06		ITGB1, WIPF1, WIPF2, WIPF3, ARPC5L, PIK3CD, WASL, ACTG1, RPS6KA6, TBK1, AKT3, AKT1, RAC1, MAP3K7, ACTR3, VAV3, MAP2K4, MAP2K1, ARHGEF12, MAP2K2, RHOG, RHOA, VAV2, ZAP70, FCGR3, PIK3CA, IRF3, ELMO1, ELMO2, ARHGEF1, ITGA5, ARHGEF7, CRK, ARF6, ROCK2, SRC, ARHGEF28, PXN, PIK3R2, PIK3R1, CDC42, MAPK9, PIP5K1C, GIT2, LIMK1, FN1, NFATC1, ARPC5, MAPK14, BAIAP2, PTK2, MAPK12, NFKB1, MAPK13, NFKBIA, MAPK11…	2469	135	9463	1.73182	0.00091383	1.54957e-05	9.12033e-06
KEGG_PATHWAY	mmu05163:Human cytomegalovirus infection	100	1.54416	2.84708e-06		RB1, H2-K1, TBK1, CREB3L1, MYC, AKT3, AKT1, PRKACA, PRKACB, MAP2K1, MAP2K2, PRKCA, TSC1, ADCY9, RAF1, PXN, ITPR2, PIK3R2, PIK3R1, GNG10, PPP3R1, NFATC1, GNG12, GNG11, PTK2, NFKB1, NFATC4, GNAO1, NFKBIA, CDK6, SP1, GNAQ, GNB2, GNB1, GNAS, MDM2, GNB4, CALM3, GRB2, CALM1, CALM2, H2-Q10, H2-T23, ITGB3, TRADD, PIK3CD, AKAP13, PPP3CA, PPP3CB, ITGAV, RAC1, JAK1, ARHGEF11, ARHGEF12, RHOA, TAPBP, PLCB4, C…	2469	253	9463	1.51491	0.000995983	1.6608e-05	9.77498e-06
KEGG_PATHWAY	mmu04915:Estrogen signaling pathway	60	0.926498	3.39952e-06		KRT24, PIK3CD, GPER1, CREB3L1, AKT3, AKT1, PRKACA, PRKACB, NCOA1, NCOA2, MAP2K1, MAP2K2, NCOA3, PRKCD, PLCB4, CREB1, ADCY9, PIK3CA, RARA, FKBP4, SOS1, RAF1, PLCB1, SOS2, FKBP5, HBEGF, SHC4, SHC2, SHC3, SRC, TGFA, ADCY3, ITPR2, PIK3R2, ADCY2, PIK3R1, ADCY8, GNAI1, ADCY6, ADCY5, HSP90B1, GNAI2, GABBR2, KCNJ6, GABBR1, HSPA1L, ESR1, GNAO1, SP1, GNAQ, BCL2, GNAS, KRAS, CALM3, GRB2, CALM1, EBAG9, CALM2…	2469	133	9463	1.72905	0.00118913	1.95054e-05	1.14804e-05
KEGG_PATHWAY	mmu05223:Non-small cell lung cancer	38	0.586782	3.7227e-06		ALK, RB1, PIK3CD, TGFA, PIK3R2, PIK3R1, FOXO3, STK4, RXRA, KIF5C, ERBB2, AKT3, KIF5A, PLCG2, AKT1, E2F2, E2F3, POLK, JAK3, STAT5A, STAT5B, MAP2K1, MAP2K2, GADD45A, CDKN2A, PDPK1, BAD, BRAF, PRKCA, EML4, CDK6, PIK3CA, GRB2, KRAS, RAF1, SOS1, MET, SOS2	2469	72	9463	2.02283	0.0013021	2.10152e-05	1.2369e-05
KEGG_PATHWAY	mmu05032:Morphine addiction	45	0.694873	3.87524e-06		GABRB3, GABRB2, PDE1B, ADCY3, CACNA1A, ARRB1, ADCY2, ARRB2, ADCY8, GNAI1, ADCY6, ADCY5, GNAI2, GRK3, PDE11A, GNG10, GRK2, GNG4, GRK6, PDE4A, DRD1, GABRE, PDE8B, PRKACA, PRKACB, GABBR2, KCNJ6, GABBR1, SLC32A1, GABRA5, PDE4D, PDE2A, PRKCA, GNG12, GABRG3, GNG11, GNAO1, PDE10A, ADCY9, GNB2, GNB1, PDE3A, GNAS, GNB4, PDE7A	2469	91	9463	1.8953	0.00135542	2.15291e-05	1.26714e-05
KEGG_PATHWAY	mmu04611:Platelet activation	57	0.880173	4.13775e-06		ITGB1, ITGB3, PIK3CD, MYLK3, ARHGAP35, MYLK, ACTG1, PPP1CC, AKT3, AKT1, PRKG2, PRKACA, PRKACB, ARHGEF12, PPP1R12A, SYK, RHOA, FCGR3, PLCB4, ADCY9, STIM1, PIK3CA, ORAI1, ARHGEF1, PLCB1, ROCK2, SRC, ADCY3, ITPR2, PIK3R2, ADCY2, PIK3R1, RASGRP2, ADCY8, PRKCZ, PIK3R6, MYL12A, GNAI1, ADCY6, ADCY5, GNAI2, MYL12B, RAP1B, GNA13, RAP1A, P2RY1, PLCG2, VASP, MAPK14, MAPK12, MAPK13, PPP1CA, COL1A1, MAPK11, G…	2469	125	9463	1.74772	0.00144717	2.26283e-05	1.33184e-05
KEGG_PATHWAY	mmu04068:FoxO signaling pathway	59	0.911056	4.42281e-06		IRS1, SETD7, PTEN, PIK3CD, PRKAG2, IRS2, IGF1R, AKT3, TNFSF10, AKT1, EP300, HOMER3, SKP2, MAP2K1, PRKAB2, USP7, MAP2K2, PDPK1, CSNK1E, SIRT1, ATG12, PIK3CA, SGK1, SOS1, RAF1, SOS2, PRKAA1, PRKAA2, FOXG1, AGAP2, FOXO6, PIK3R2, PIK3R1, FOXO3, NLK, STK4, FOXO1, MAPK9, PLK4, TGFB2, SMAD4, CREBBP, TGFB1, SMAD3, HOMER1, GADD45A, HOMER2, PLK2, BRAF, MAPK14, MAPK12, KLF2, MAPK13, MAPK11, BCL6, CDK2, MDM2…	2469	131	9463	1.72619	0.00154679	2.38151e-05	1.40169e-05
KEGG_PATHWAY	mmu04914:Progesterone-mediated oocyte maturation	45	0.694873	5.57095e-06		ANAPC13, PIK3CD, ADCY3, PIK3R2, ADCY2, PIK3R1, PKMYT1, ADCY8, ANAPC10, GNAI1, ADCY6, IGF1R, ADCY5, AURKA, GNAI2, ANAPC11, MAPK9, FZR1, RPS6KA6, AKT3, AKT1, PRKACA, PRKACB, MAP2K1, BRAF, KIF22, MAPK14, MAPK12, MAPK13, CDC25B, MAD2L2, CCNA1, MAPK11, SPDYE4B, CPEB1, ADCY9, PIK3CA, CDC16, CDK2, SPDYA, CDK1, KRAS, RAF1, CPEB3, CPEB2	2469	92	9463	1.8747	0.00194794	2.95429e-05	1.73881e-05
KEGG_PATHWAY	mmu04211:Longevity regulating pathway	44	0.679432	7.33203e-06		PRKAA1, PRKAA2, IRS1, EHMT2, PRKAG2, PIK3CD, ADCY3, EHMT1, IRS2, PIK3R2, ADCY2, PIK3R1, FOXO3, ADCY8, ADIPOR2, FOXO1, ADCY6, IGF1R, ADCY5, CAMKK2, SESN3, RB1CC1, CREB3L1, SESN2, AKT3, AKT1, PRKACA, EIF4E, PRKACB, APPL1, KL, PRKAB2, TSC1, SIRT1, MTOR, NFKB1, CREB1, ADCY9, PIK3CA, RPS6KB1, AKT1S1, PPARG, KRAS, ULK1	2469	90	9463	1.87378	0.00256293	3.83017e-05	2.25433e-05
KEGG_PATHWAY	mmu04213:Longevity regulating pathway - multiple species	33	0.509574	9.56572e-06		HDAC2, PRKAA1, PRKAA2, IRS1, PRKAG2, PIK3CD, ADCY3, IRS2, PIK3R2, ADCY2, PIK3R1, FOXO3, ADCY8, FOXO1, ADCY6, IGF1R, ADCY5, AKT3, AKT1, PRKACA, PRKACB, PRKAB2, HSPA1L, SIRT1, MTOR, ADCY9, PIK3CA, RPS6KB1, AKT1S1, KRAS, HSPA1B, HSPA1A, FOXA2	2469	61	9463	2.07344	0.00334242	4.92353e-05	2.89785e-05
KEGG_PATHWAY	mmu04062:Chemokine signaling pathway	78	1.20445	1.27664e-05		NCF1, PIK3CD, CXCL1, ARRB1, ARRB2, CXCL14, AKT3, CCL27A, AKT1, CCL27B, RAC1, PRKACA, JAK2, PRKACB, JAK3, VAV3, MAP2K1, PRKCD, RHOA, VAV2, PLCB4, ADCY9, PIK3CA, PARD3, ELMO1, SOS1, RAF1, PLCB1, CRK, SOS2, SHC4, SHC2, SHC3, GM21953, ROCK2, SRC, PXN, ADCY3, PIK3R2, ADCY2, PIK3R1, FOXO3, RASGRP2, ADCY8, PRKCZ, PIK3R6, GNAI1, ADCY6, ADCY5, GNAI2, RAP1B, CDC42, GRK3, PAK1, GNG10, GRK2, RAP1A, GNG4, GRK…	2469	192	9463	1.55704	0.00445831	6.47572e-05	3.81143e-05
KEGG_PATHWAY	mmu04727:GABAergic synapse	43	0.66399	1.3713e-05		GABRB3, GABRB2, SRC, ADCY3, CACNA1A, ABAT, ADCY2, CACNA1C, SLC6A1, ADCY8, GPHN, GNAI1, ADCY6, ADCY5, GLS, GNAI2, TRAK2, GNG10, GNG4, CACNA1S, GABRE, PRKACA, PRKACB, NSF, GABBR2, KCNJ6, GABBR1, SLC38A1, SLC12A5, SLC32A1, GABRA5, GAD1, PLCL1, PRKCA, GNG12, GABRG3, GNG11, GNAO1, ADCY9, GNB2, GNB1, GNB4, HAP1	2469	89	9463	1.85177	0.00478809	6.8565e-05	4.03554e-05
KEGG_PATHWAY	mmu05410:Hypertrophic cardiomyopathy	46	0.710315	1.65279e-05		ITGB1, RYR2, PRKAA1, PRKAA2, LAMA2, ITGB5, ITGB4, ITGB3, ATP2A3, PRKAG2, ATP2A2, ATP2A1, CACNA1C, ACTG1, SLC8A2, CACNG7, CACNG8, SGCB, LMNA, DAG1, ITGAV, ITGB7, CACNA1S, CACNG2, SNTA1, PRKAB2, EDN1, TGFB2, TGFB1, CACNA2D1, TNNC1, TPM2, CACNA2D3, CACNA2D2, CACNB1, CACNB2, CACNB3, DES, ITGA10, MYL3, ITGA8, SSPN, ITGA6, ITGA5, SNTB1, ITGA9	2469	98	9463	1.79903	0.00576811	8.14756e-05	4.79542e-05
KEGG_PATHWAY	mmu04350:TGF-beta signaling pathway	50	0.772082	1.95923e-05		NRROS, TFRC, ZFYVE9, LRRC32, PPP2R1B, MYC, EP300, NEO1, ACVR1, TGIF2, FST, RGMB, RHOA, TFDP1, ZFYVE16, NCOR1, NBL1, HDAC2, HAMP2, CHRD, ACVR1B, LTBP1, PPP2CB, ACVR1C, SKIL, SMAD2, TGFB2, SMAD4, CREBBP, TGFB1, SMAD3, SMURF2, SMURF1, INHBB, GDF6, SMAD6, ACVR2B, SMAD5, BMP6, ACVR2A, SMAD7, SKI, BMP4, BMP2, RPS6KB1, SP1, ID4, ID3, BMPR1B, BMPR1A	2469	110	9463	1.74215	0.00683391	9.52403e-05	5.60557e-05
KEGG_PATHWAY	mmu04929:GnRH secretion	33	0.509574	2.27102e-05		HCN3, PIK3CD, ITPR2, PIK3R2, ARRB1, CACNA1C, PIK3R1, ARRB2, CACNA1G, CACNA1I, GNA11, GPER1, AKT3, AKT1, KCNN2, CACNA1S, KCNN4, GABBR2, KCNJ6, MAP2K1, GABBR1, MAP2K2, KCNJ11, TRPC1, PRKCA, PLCB4, PIK3CA, GNAQ, KRAS, RAF1, PLCB1, HCN2, HCN1	2469	63	9463	2.00762	0.00791716	0.00010752	6.32831e-05
KEGG_PATHWAY	mmu05215:Prostate cancer	46	0.710315	2.27328e-05		RB1, GSTP2, TCF7, PTEN, PDGFB, PIK3CD, PDGFA, TGFA, PIK3R2, PIK3R1, FOXO1, IGF1R, HSP90B1, PLAU, CREB3L1, ERBB2, PDGFC, AKT3, AKT1, E2F2, EP300, E2F3, NKX3-1, TCF7L2, MAP2K1, CREBBP, MAP2K2, PDPK1, BAD, BRAF, MTOR, NFKB1, NFKBIA, CREB1, PIK3CA, CCNE2, CCNE1, CDK2, BCL2, MDM2, GRB2, KRAS, ERG, RAF1, SOS1, SOS2	2469	99	9463	1.78086	0.00792499	0.00010752	6.32831e-05
KEGG_PATHWAY	mmu04917:Prolactin signaling pathway	37	0.57134	2.43561e-05		SHC4, SHC2, SHC3, SRC, PIK3CD, PIK3R2, PIK3R1, TNFRSF11A, FOXO3, SOCS2, SOCS3, MAPK9, AKT3, AKT1, TNFSF11, JAK2, SOCS6, SOCS7, SOCS4, STAT5A, STAT5B, MAP2K1, LHCGR, MAP2K2, MAPK14, ESR1, MAPK12, NFKB1, MAPK13, MAPK11, PIK3CA, ELF5, GRB2, KRAS, RAF1, SOS1, SOS2	2469	74	9463	1.91636	0.0084885	0.000113662	6.6898e-05
KEGG_PATHWAY	mmu05161:Hepatitis B	67	1.03459	3.6488e-05		RB1, YWHAB, PIK3CD, TBK1, YWHAQ, CREB3L1, MYC, AKT3, AKT1, EP300, JAK2, MAP3K7, JAK3, JAK1, MAP2K4, MAP2K1, MAP2K2, APAF1, PRKCA, HSPG2, YWHAZ, TIRAP, CCNA1, CREB1, PIK3CA, CCNE2, IRF3, TRAF3, CCNE1, VDAC3, SOS1, RAF1, SOS2, TLR2, IFNAR1, SRC, PIK3R2, PIK3R1, MAPK9, E2F2, E2F3, BID, STAT5A, STAT5B, TGFB2, EGR2, SMAD4, CREBBP, MAP3K1, TGFB1, EGR3, SMAD3, BAD, BRAF, NFATC1, MAPK14, MAPK12, NFKB1, M…	2469	163	9463	1.57541	0.0126898	0.000168037	9.89016e-05
KEGG_PATHWAY	mmu05231:Choline metabolism in cancer	45	0.694873	4.05001e-05		SLC44A5, SLC22A3, DGKE, SLC44A3, DGKD, SLC44A4, SLC44A1, SLC44A2, PDGFB, PIK3CD, PDGFA, PIK3R2, PIK3R1, PLD1, HIF1A, PLD2, MAPK9, PDGFC, AKT3, AKT1, RAC1, PIP5K1C, WASF1, LYPLA1, MAP2K1, MAP2K2, CHKB, PDPK1, TSC1, PRKCA, GPCPD1, DGKZ, MTOR, PIK3CA, RPS6KB1, SP1, GRB2, KRAS, CHPT1, RAF1, PLPP3, DGKK, SOS1, SOS2, DGKH	2469	98	9463	1.75993	0.0140753	0.000184091	0.000108351
KEGG_PATHWAY	mmu04925:Aldosterone synthesis and secretion	46	0.710315	5.63605e-05		ATF1, CAMK2B, CAMK2D, DAGLA, KCNK9, NPR1, CAMK2A, ATP1A3, ADCY3, ITPR2, ADCY2, CACNA1C, ADCY8, ADCY6, ADCY5, CACNA1G, CACNA1I, GNA11, CREB3L1, CACNA1S, PRKACA, CAMK2G, PRKACB, PRKCE, PDE2A, ATP1B3, ATP2B2, PRKCA, ATP2B1, ATP1B2, NR4A2, NR4A1, PLCB4, CREB1, ADCY9, PRKD3, GNAQ, GNAS, ORAI1, CALM3, PRKD2, PRKD1, CALM1, PLCB1, CALM2, KCNK3	2469	102	9463	1.72848	0.0195334	0.0002529	0.00014885
KEGG_PATHWAY	mmu04370:VEGF signaling pathway	30	0.463249	7.8901e-05		SHC2, SRC, PXN, PIK3CD, HSPB1, PIK3R2, PIK3R1, CDC42, PPP3CA, PPP3CB, PPP3R1, AKT3, PLCG2, AKT1, RAC1, MAP2K1, MAP2K2, BAD, SPHK1, PRKCA, MAPK14, PTK2, MAPK12, VEGFA, MAPK13, MAPK11, PIK3CA, MAPKAPK2, KRAS, RAF1	2469	58	9463	1.98244	0.0272386	0.00034093	0.000200662
KEGG_PATHWAY	mmu05213:Endometrial cancer	30	0.463249	7.8901e-05		TCF7, PTEN, ILK, PIK3CD, PIK3R2, PIK3R1, FOXO3, CDH1, MYC, ERBB2, AKT3, CTNNA1, AKT1, POLK, CTNNA2, TCF7L2, MAP2K1, MAP2K2, GADD45A, PDPK1, BAD, AXIN1, BRAF, AXIN2, PIK3CA, GRB2, KRAS, RAF1, SOS1, SOS2	2469	58	9463	1.98244	0.0272386	0.00034093	0.000200662
KEGG_PATHWAY	mmu04340:Hedgehog signaling pathway	30	0.463249	7.8901e-05		IHH, ARRB1, LRP2, ARRB2, GLI3, SCUBE2, GRK3, HHAT, GRK2, BOC, PRKACA, PRKACB, CDON, EVC2, CSNK1G3, SMURF2, SMURF1, CSNK1A1, PTCH1, PTCH2, IQCE, CSNK1D, CSNK1E, KIF7, DISP1, SMO, BCL2, GAS1, SPOPL, MEGF8	2469	58	9463	1.98244	0.0272386	0.00034093	0.000200662
KEGG_PATHWAY	mmu05031:Amphetamine addiction	34	0.525015	8.06835e-05		GRIA1, CAMK2B, GRIA2, DDC, HDAC2, CAMK2D, CAMK2A, CACNA1C, ADCY5, PPP1CC, PPP3CA, PPP3CB, PPP3R1, CREB3L1, DRD1, PRKACA, CAMK2G, PRKACB, SLC18A2, GRIA4, PRKCA, GRIN2C, GRIN2B, SIRT1, GRIN1, PPP1CA, GRIN3B, GRIN3A, CREB1, PPP1R1B, GNAS, CALM3, CALM1, CALM2	2469	69	9463	1.88859	0.0278453	0.000344381	0.000202693
KEGG_PATHWAY	mmu04670:Leukocyte transendothelial migration	51	0.787523	0.000104161		ITGB1, NCF1, NCF4, PIK3CD, ARHGAP5, ARHGAP35, ACTG1, CLDN22, CLDN24, CLDN23, RAC1, VAV3, ACTN1, CYBA, PRKCA, RHOA, VAV2, CLDN11, PIK3CA, EZR, MYL9, VCL, RAPGEF3, RAPGEF4, ROCK2, PXN, PIK3R2, PIK3R1, MYL12A, GNAI1, GNAI2, MYL12B, RAP1B, CDC42, RAP1A, PLCG2, CTNNA1, CTNNA2, JAM2, JAM3, VASP, PTPN11, MAPK14, PTK2, MAPK12, MAPK13, MYLPF, MAPK11, AFDN, OCLN, BCAR1	2469	119	9463	1.6426	0.0358017	0.000437632	0.000257578
KEGG_PATHWAY	mmu04666:Fc gamma R-mediated phagocytosis	42	0.648548	0.000120995		NCF1, ARPC5L, PIK3CD, ASAP1, PIK3R2, ASAP2, PIK3R1, PLA2G6, PLD1, PLD2, CDC42, PAK1, AKT3, PLCG2, AKT1, RAC1, PIP5K1C, WASF1, ACTR3, VAV3, VASP, MARCKSL1, MAP2K1, GSN, SYK, PRKCE, SPHK1, PRKCD, LIMK1, PRKCA, GAB2, ARPC5, VAV2, FCGR3, PIK3CA, RPS6KB1, AMPH, RAF1, PLPP3, FCGR2B, CRK, ARF6	2469	93	9463	1.73091	0.0414667	0.000498216	0.000293236
KEGG_PATHWAY	mmu05212:Pancreatic cancer	36	0.555899	0.000130029		RB1, RALA, PIK3CD, TGFA, PIK3R2, PIK3R1, PLD1, PLD2, CDC42, MAPK9, ERBB2, AKT3, AKT1, E2F2, E2F3, POLK, RAC1, JAK1, SMAD2, MAP2K1, SMAD4, TGFB2, SMAD3, TGFB1, GADD45A, CDKN2A, BAD, BRAF, MTOR, NFKB1, VEGFA, CDK6, PIK3CA, RPS6KB1, KRAS, RAF1	2469	76	9463	1.8155	0.0444929	0.000529188	0.000311465
KEGG_PATHWAY	mmu04140:Autophagy - animal	66	1.01915	0.000136613		IRS1, MTMR14, PTEN, PIK3CD, IRS2, HMGB1, IGF1R, TBK1, RB1CC1, AKT3, MLST8, AKT1, PRKACA, MAP3K7, PRKACB, SH3GLB1, RUBCN, MAP2K1, MAP2K2, DAPK1, PDPK1, ATG9B, DAPK2, PRKCD, STX7, ATG10, RRAS2, WIPI1, TSC1, ATG12, ERN1, MRAS, PIK3CA, RRAGC, AKT1S1, RRAGD, ULK2, ATG4B, BIRC6, WDFY3, ULK1, RAF1, RAB7B, RAB1A, PRKAA1, PRKAA2, MTMR3, WDR45B, PIK3R2, AMBRA1, PIK3R1, MTMR4, HIF1A, CAMKK2, MAPK9, PPP2CB, …	2469	166	9463	1.52385	0.0466927	0.000549594	0.000323475
KEGG_PATHWAY	mmu04152:AMPK signaling pathway	53	0.818406	0.000169178		IRS1, PIK3CD, PRKAG2, IRS2, ELAVL1, IGF1R, EEF2K, PPP2R1B, PPP2R5E, CREB3L1, AKT3, LEPR, AKT1, MLYCD, MAP3K7, PRKAB2, PDPK1, STRADB, PPP2R5B, PPP2R5A, PPP2R5D, TSC1, PPP2R5C, SIRT1, CPT1B, CCNA1, CREB1, PIK3CA, AKT1S1, PPARG, ULK1, CFTR, PFKFB1, PRKAA1, PFKFB4, PRKAA2, PIK3R2, PIK3R1, FOXO3, ACACB, ADIPOR2, FOXO1, ACACA, CAMKK2, PPP2CB, CIDEA, EEF2, MTOR, RPS6KB1, PPP2R2C, FASN, LEP, PFKM	2469	127	9463	1.59948	0.0574982	0.000672868	0.000396031
KEGG_PATHWAY	mmu04110:Cell cycle	62	0.957381	0.000183881		CDKN1C, RB1, YWHAE, YWHAB, SMC3, CDC14B, PPP2R1B, YWHAQ, PPP2R5E, MYC, CHEK1, EP300, SKP2, YWHAH, ESCO1, PPP2R5B, PPP2R5A, PPP2R5D, PPP2R5C, YWHAZ, CDC25B, CCNA1, TFDP1, TFDP2, CCNE2, CCNE1, MCM6, ANAPC13, HDAC2, TTK, PDS5B, PKMYT1, PDS5A, ANAPC10, ANAPC11, PPP2CB, FZR1, RAD21, ABL1, E2F2, SFN, E2F3, SMAD2, ZBTB17, TGFB2, SMAD4, CREBBP, CDKN2C, TGFB1, SMAD3, GADD45A, CDKN2A, WAPL, TICRR, MAD2L2, …	2469	155	9463	1.53309	0.0623365	0.000723126	0.000425611
KEGG_PATHWAY	mmu04911:Insulin secretion	39	0.602224	0.000199822		CAMK2B, GLP1R, RYR2, CHRM3, CAMK2D, ADCYAP1R1, CAMK2A, ATP1A3, ADCY3, ADCY2, CACNA1C, ADCY8, ADCY6, ADCY5, RIMS2, PCLO, GNA11, CREB3L1, KCNMB4, KCNN2, CACNA1S, KCNN4, PRKACA, CAMK2G, PRKACB, KCNJ11, ATP1B3, PRKCA, ATP1B2, PLCB4, CREB1, ADCY9, GNAQ, FXYD2, KCNMA1, GNAS, PLCB1, VAMP2, RAPGEF4	2469	86	9463	1.7381	0.0675546	0.000768546	0.000452344
KEGG_PATHWAY	mmu04540:Gap junction	39	0.602224	0.000199822		SRC, PDGFB, HTR2C, PDGFA, ADCY3, ITPR2, ADRB1, ADCY2, HTR2A, ADCY8, TUBA3A, GNAI1, ADCY6, ADCY5, GNAI2, TUBB6, GNA11, PDGFC, PRKG2, DRD1, PRKACA, PRKACB, MAP2K1, MAP2K2, PRKCA, CSNK1D, GJD2, TJP1, PLCB4, ADCY9, GNAQ, GNAS, CDK1, GRB2, KRAS, RAF1, PLCB1, SOS1, SOS2	2469	86	9463	1.7381	0.0675546	0.000768546	0.000452344
KEGG_PATHWAY	mmu04933:AGE-RAGE signaling pathway in diabetic complications	44	0.679432	0.000218188		PIK3CD, PIK3R2, PIK3R1, PRKCZ, FOXO1, CDC42, MAPK9, AKT3, PIM1, PLCG2, AKT1, PLCE1, RAC1, JAK2, SMAD2, STAT5A, STAT5B, SMAD4, EDN1, TGFB2, SMAD3, TGFB1, PRKCE, PRKCD, VEGFB, FN1, VEGFC, NFATC1, PRKCA, MAPK14, MAPK12, NFKB1, VEGFA, MAPK13, COL1A1, MAPK11, PLCB4, PIK3CA, COL4A2, COL4A1, BCL2, NOX4, KRAS, PLCB1	2469	101	9463	1.6697	0.0735305	0.000830063	0.000488552
KEGG_PATHWAY	mmu04971:Gastric acid secretion	35	0.540457	0.000234998		CAMK2B, CHRM3, CAMK2D, CAMK2A, ATP1A3, ADCY3, ITPR2, ADCY2, ADCY8, GNAI1, MYLK3, ADCY6, ADCY5, MYLK, ACTG1, GNAI2, PRKACA, CAMK2G, PRKACB, CAR2, ATP1B3, PRKCA, ATP1B2, PLCB4, ADCY9, KCNQ1, GNAQ, GNAS, CALM3, EZR, CALM1, PLCB1, KCNK2, CALM2, CFTR	2469	75	9463	1.78861	0.0789666	0.000884402	0.000520534
KEGG_PATHWAY	mmu04070:Phosphatidylinositol signaling system	42	0.648548	0.00027942		CDS1, PI4K2B, DGKE, MTMR2, DGKD, MTMR3, INPP1, MTMR14, PTEN, PIK3CD, ITPR2, PIK3R2, PIK3R1, PIK3C2A, MTMR4, MTM1, MTMR7, PIK3C2B, INPP5A, PIP4P1, PPIP5K1, INPP5F, PLCG2, PLCE1, PIP4K2A, PIP5K1C, IP6K3, IPMK, PRKCA, SYNJ2, DGKZ, ITPKB, PIKFYVE, PLCB4, PIK3CA, CALM3, CALM1, PLCB1, DGKK, CALM2, DGKH, CDS2	2469	96	9463	1.67682	0.0931794	0.00104039	0.000612346
KEGG_PATHWAY	mmu05221:Acute myeloid leukemia	33	0.509574	0.000294463		CEBPA, CEBPE, TCF7, PIK3CD, PIK3R2, PIK3R1, MYC, AKT3, PIM1, AKT1, RUNX1T1, STAT5A, TCF7L2, STAT5B, MAP2K1, MAP2K2, BAD, ZBTB16, BRAF, MTOR, NFKB1, RUNX1, CCNA1, PIK3CA, RPS6KB1, KIT, RARA, GRB2, KRAS, RAF1, SOS1, SOS2, PPARD	2469	70	9463	1.80686	0.0979426	0.00108486	0.000638519
KEGG_PATHWAY	mmu05210:Colorectal cancer	39	0.602224	0.000352935		RALA, TCF7, PIK3CD, TGFA, PIK3R2, PIK3R1, AREG, BBC3, MAPK9, MYC, AKT3, AKT1, POLK, RAC1, APPL1, SMAD2, TCF7L2, MAP2K1, SMAD4, TGFB2, MAP2K2, SMAD3, TGFB1, GADD45A, BAD, AXIN1, BRAF, AXIN2, RHOA, MTOR, MSH6, PIK3CA, RPS6KB1, BCL2, GRB2, KRAS, RAF1, SOS1, SOS2	2469	88	9463	1.69859	0.116222	0.00127348	0.000749531
KEGG_PATHWAY	mmu00514:Other types of O-glycan biosynthesis	23	0.355158	0.000374001		GALNT12, POMT2, B4GALT2, GALNT7, GALNT6, COLGALT2, GALNT13, GALNT4, GALNT3, GALNT2, GALNT18, GALNT1, POMT1, C1GALT1, B3GLCT, PLOD3, RFNG, GXYLT2, GALNT10, LFNG, POFUT1, COLGALT1, ST3GAL3	2469	43	9463	2.05006	0.122716	0.00133572	0.000786164
KEGG_PATHWAY	mmu04660:T cell receptor signaling pathway	50	0.772082	0.000440222		PIK3CD, PPP3CA, PPP3CB, PPP2R1B, PPP2R5E, AKT3, NCK2, AKT1, MAP3K7, NCK1, VAV3, MAP2K1, MAP2K2, PDPK1, PPP2R5B, PPP2R5A, PPP2R5D, PPP2R5C, RHOA, VAV2, ZAP70, PIK3CA, SOS1, RAF1, SOS2, CARD11, PIK3R2, PIK3R1, MALT1, CDC42, MAPK9, PPP2CB, PAK1, PPP3R1, PAK6, PAK2, PTPN11, NFATC1, MAPK14, MAPK12, NFKB1, MAPK13, NFKBIA, MAPK11, DLG1, PPP2R2C, KRAS, GRB2, CD247, MAP3K14	2469	122	9463	1.57079	0.142824	0.00155634	0.000916018
KEGG_PATHWAY	mmu00515:Mannose type O-glycan biosynthesis	15	0.231624	0.000447852		POMT2, B4GALT2, FKRP, B3GAT2, POMT1, B3GAT1, POMGNT2, POMGNT1, FUT4, MGAT5B, CHST10, RXYLT1, LARGE1, LARGE2, ST3GAL3	2469	23	9463	2.4996	0.145111	0.00156748	0.000922575
KEGG_PATHWAY	mmu05418:Fluid shear stress and atherosclerosis	58	0.895615	0.000459824		TXN1, MIR10A, NCF1, ITGB3, PIK3CD, KEAP1, ACTG1, SUMO2, AKT3, AKT1, ITGAV, RAC1, MAP3K7, MAP3K5, ACVR1, MEF2A, PIAS4, MAP2K4, EDN1, CYBA, RHOA, PIK3CA, ARHGEF2, PRKAA1, PRKAA2, GSTP2, SRC, PDGFB, PDGFA, PIK3R2, PIK3R1, PRKCZ, HSP90B1, MAPK9, GSTM1, CAV2, MAPK14, ACVR2B, PTK2, MAPK12, KLF2, ACVR2A, NFKB1, MAPK13, VEGFA, BMP4, MAPK11, GSTA4, TRPV4, BCL2, SDC1, CALM3, BMPR1B, CALM1, CALM2, BMPR1A, G…	2469	147	9463	1.51223	0.148687	0.00159345	0.000937858
KEGG_PATHWAY	mmu04931:Insulin resistance	45	0.694873	0.000931417		PYGB, PRKAA1, PRKAA2, IRS1, PTEN, PRKAG2, PIK3CD, IRS2, PIK3R2, PIK3R1, PRKCZ, ACACB, PTPRF, FOXO1, PTPA, SOCS3, PPP1CC, MAPK9, RPS6KA6, CREB3L1, AKT3, AKT1, PTPN1, PRKAB2, PDPK1, PRKCE, NR1H2, PRKCD, GFPT1, OGA, PTPN11, CPT1B, MTOR, NFKB1, PPP1CA, NFKBIA, MLXIPL, CREB1, PIK3CA, TBC1D4, RPS6KB1, PPP1R3E, PPP1R3D, PPARA, SLC27A4	2469	110	9463	1.56793	0.278302	0.0031512	0.0018547
KEGG_PATHWAY	mmu04380:Osteoclast differentiation	53	0.818406	0.000955836		NCF1, CSF1, ITGB3, NCF4, ATP2A3, PIK3CD, ATP2A2, ATP2A1, PPP3CA, PPP3CB, AKT3, AKT1, TNFSF11, RAC1, MAP3K7, JUNB, JAK1, MAP2K1, SYK, IFNGR2, CYBA, GAB2, FCGR3, CREB1, PIK3CA, PPARG, IFNAR1, ITPR2, PIK3R2, PIK3R1, TNFRSF11A, SOCS3, MAPK9, PPP3R1, PLCG2, TGFB2, TGFB1, JUND, NFATC1, TMEM64, MAPK14, MAPK12, NFKB1, MAPK13, FOSL2, NFKB2, FOSL1, NFKBIA, MAPK11, TAB2, GRB2, FCGR2B, MAP3K14	2469	135	9463	1.5047	0.284449	0.00318612	0.00187526
KEGG_PATHWAY	mmu00564:Glycerophospholipid metabolism	41	0.633107	0.00098308		AGPAT5, CDS1, ACHE, DGKE, DGKD, LPGAT1, CHAT, LPCAT1, AGPAT1, PLA2G6, PLD1, AGPAT2, AGPAT3, SELENOI, PLD2, PGS1, PTDSS2, LYPLA1, PLA2G12A, CHKB, PNPLA7, MBOAT7, MBOAT1, MBOAT2, GPCPD1, CRLS1, DGKZ, PISD, PLA2G15, PHOSPHO1, PLPP4, GPAM, LPCAT4, GPD2, CHPT1, PNPLA6, PLPP3, DGKK, LPIN2, DGKH, CDS2	2469	98	9463	1.60349	0.291246	0.00324602	0.00191051
KEGG_PATHWAY	mmu05217:Basal cell carcinoma	29	0.447807	0.00118892		WNT2B, TCF7, GLI3, WNT6, WNT11, DVL1, DVL3, POLK, WNT4, WNT10B, TCF7L2, WNT10A, FZD2, WNT5B, FZD5, GADD45A, WNT3A, FZD4, PTCH1, WNT7B, PTCH2, WNT5A, FZD6, AXIN1, AXIN2, KIF7, BMP4, BMP2, SMO	2469	63	9463	1.76427	0.340564	0.00385299	0.00226776
KEGG_PATHWAY	mmu05218:Melanoma	32	0.494132	0.00126642		RB1, PTEN, PDGFB, PIK3CD, PDGFA, PIK3R2, PIK3R1, IGF1R, FGF5, FGF9, CDH1, PDGFC, AKT3, FGF20, AKT1, E2F2, E2F3, POLK, FGF22, MAP2K1, MAP2K2, GADD45A, CDKN2A, BAD, BRAF, FGF16, CDK6, PIK3CA, MDM2, KRAS, RAF1, MET	2469	72	9463	1.70343	0.358231	0.00406648	0.00239341
KEGG_PATHWAY	mmu04922:Glucagon signaling pathway	42	0.648548	0.00189763		CAMK2B, PFKFB1, PYGB, CAMK2D, PRKAA1, PRKAA2, CAMK2A, PRKAG2, ITPR2, ADCY2, ACACB, FOXO1, ACACA, PPP3CA, PPP3CB, PPP3R1, LDHA, PPP4C, PHKG1, CREB3L1, AKT3, AKT1, EP300, PRKACA, CAMK2G, PRKACB, PRKAB2, CREBBP, CPT1B, SIRT1, PLCB4, CREB1, GNAQ, GNAS, SIK1, CALM3, SIK2, PPARA, CALM1, PLCB1, PFKM, CALM2	2469	104	9463	1.54783	0.485625	0.00598352	0.00352173
KEGG_PATHWAY	mmu05222:Small cell lung cancer	38	0.586782	0.00255866		ITGB1, RB1, LAMA5, LAMA2, PTEN, PIK3CD, XIAP, PIK3R2, PIK3R1, RXRA, MYC, AKT3, AKT1, E2F2, ITGAV, E2F3, POLK, SKP2, ZBTB17, APAF1, NOS2, GADD45A, FN1, PTK2, NFKB1, NFKBIA, CDK6, TRAF4, PIK3CA, COL4A2, CCNE2, TRAF3, COL4A1, CCNE1, TRAF5, CDK2, BCL2, ITGA6	2469	93	9463	1.56606	0.592078	0.00799583	0.00470611
KEGG_PATHWAY	mmu04923:Regulation of lipolysis in adipocytes	26	0.401482	0.00266837		IRS1, NPR1, PTGER3, PIK3CD, ADCY3, IRS2, PIK3R2, ADRB1, ADCY2, ABHD5, PIK3R1, ADCY8, GNAI1, ADCY6, ADCY5, GNAI2, AKT3, AKT1, PRKG2, PRKACA, PRKACB, TSHB, ADCY9, PIK3CA, GNAS, PNPLA2	2469	57	9463	1.74826	0.607484	0.00826486	0.00486446
KEGG_PATHWAY	mmu04625:C-type lectin receptor signaling pathway	44	0.679432	0.00271663		SRC, PIK3CD, ITPR2, PIK3R2, PIK3R1, LSP1, MALT1, PPP3CA, MAPK9, PAK1, PPP3CB, PPP3R1, AKT3, PLCG2, AKT1, EGR2, ARHGEF12, EGR3, SYK, PRKCD, RRAS2, NFATC1, PTPN11, MAPK14, RHOA, MAPK12, NFKB1, NFATC4, MAPK13, NFKB2, NFKBIA, MAPK11, MRAS, PIK3CA, MAPKAPK2, BCL3, MDM2, KRAS, CALM3, IL17D, RAF1, CALM1, CALM2, MAP3K14	2469	112	9463	1.50571	0.614076	0.00834054	0.004909
KEGG_PATHWAY	mmu00533:Glycosaminoglycan biosynthesis - keratan sulfate	10	0.154416	0.00294211		B4GALT2, FUT8, B3GNT7, CHST1, B3GNT2, CHST5, CHST2, B4GALT4, ST3GAL2, ST3GAL3	2469	14	9463	2.73766	0.643441	0.00895425	0.00527022
KEGG_PATHWAY	mmu00512:Mucin type O-glycan biosynthesis	17	0.262508	0.00315135		GALNT12, GALNT7, GALNT6, GALNT13, GALNT4, ST6GALNAC2, GALNT3, GALNT2, GALNT18, GALNT1, GCNT1, C1GALT1, GALNT10, GCNT4, ST6GALNAC4, ST3GAL2, B4GALT5	2469	32	9463	2.03614	0.668695	0.00950839	0.00559637
KEGG_PATHWAY	mmu05235:PD-L1 expression and PD-1 checkpoint pathway in cancer	36	0.555899	0.00331527		ALK, PTEN, PIK3CD, PIK3R2, PIK3R1, HIF1A, PPP3CA, PPP3CB, PPP3R1, AKT3, AKT1, JAK2, JAK1, MAP3K3, BATF3, MAP2K1, MAP2K2, IFNGR2, NFATC1, PTPN11, MAPK14, MTOR, TIRAP, MAPK12, NFKB1, MAPK13, EML4, NFKBIA, MAPK11, ZAP70, PIK3CA, RPS6KB1, KRAS, CD247, RAF1, TLR2	2469	88	9463	1.56793	0.687225	0.00991748	0.00583714
KEGG_PATHWAY	mmu04392:Hippo signaling pathway - multiple species	15	0.231624	0.00369996		YAP1, WWTR1, WWC1, CSNK1E, STK3, MOB1B, MOB1A, PAK1, FRMD6, LATS2, DCHS1, FAT4, TEAD1, AJUBA, TEAD2	2469	27	9463	2.12929	0.726756	0.0109745	0.00645926
KEGG_PATHWAY	mmu05219:Bladder cancer	20	0.308833	0.00401431		RB1, MAP2K1, MAP2K2, DAPK1, CDKN2A, SRC, DAPK2, BRAF, VEGFA, RPS6KA5, CDH1, MYC, ERBB2, MDM2, E2F2, KRAS, E2F3, RAF1, FGFR3, HBEGF	2469	41	9463	1.86962	0.755328	0.0118068	0.00694914
KEGG_PATHWAY	mmu04962:Vasopressin-regulated water reabsorption	21	0.324274	0.00420994		NSF, DCTN6, DYNC1H1, DCTN5, RAB5B, DCTN1, ADCY3, DYNLL2, RAB11A, ADCY6, DYNC1LI1, CREB1, ADCY9, ARHGDIA, CREB3L1, GNAS, PRKACA, RAB5A, STX4A, PRKACB, VAMP2	2469	44	9463	1.82926	0.771585	0.012279	0.00722707
KEGG_PATHWAY	mmu04920:Adipocytokine signaling pathway	30	0.463249	0.00579244		PRKAA1, PRKAA2, IRS1, TRADD, PRKAG2, IRS2, ACACB, ADIPOR2, CAMKK2, SOCS3, MAPK9, RXRA, AKT3, LEPR, AKT1, JAK2, APPL1, PRKAB2, ACSL1, ACSL6, ACSL5, PTPN11, ACSL3, CPT1B, MTOR, NFKB1, NFKBIA, LEP, AGRP, PPARA	2469	72	9463	1.59697	0.86909	0.0164826	0.00970116
KEGG_PATHWAY	mmu05030:Cocaine addiction	22	0.339716	0.00588438		GRIA2, DDC, GRIN2C, GRIN2B, NFKB1, GNAI1, ADCY5, GNAI2, GRIN1, GRM2, GRIN3B, GRIN3A, CREB1, DLG4, CREB3L1, PPP1R1B, GNAS, DRD1, PRKACA, PRKACB, SLC18A2, CDK5R1	2469	48	9463	1.75667	0.87326	0.0166091	0.00977566
KEGG_PATHWAY	mmu04664:Fc epsilon RI signaling pathway	28	0.432366	0.00595106		PIK3CD, PIK3R2, PIK3R1, MAPK9, AKT3, PLCG2, AKT1, RAC1, VAV3, MAP2K4, MAP2K1, MAP2K2, SYK, PDPK1, IL13, PRKCA, GAB2, MAPK14, MAPK12, MAPK13, VAV2, MAPK11, PIK3CA, GRB2, KRAS, RAF1, SOS1, SOS2	2469	66	9463	1.626	0.876201	0.016663	0.00980735
KEGG_PATHWAY	mmu00310:Lysine degradation	27	0.416924	0.00765253		KMT2D, COLGALT2, SETD2, KMT2A, EHMT2, KMT2C, DOT1L, KMT2B, SETD7, PLOD3, DLST, EHMT1, PLOD2, PRDM2, DHTKD1, HYKK, MECOM, NSD1, PRDM16, SMYD2, SMYD3, KMT5A, COLGALT1, SETDB1, SETD1B, ASH1L, EZH2	2469	64	9463	1.61693	0.93203	0.0210897	0.0124128
KEGG_PATHWAY	mmu04970:Salivary secretion	34	0.525015	0.00807106		CHRM3, ATP1A3, ADCY3, ITPR2, ADRA1D, ADRB1, ADCY2, AQP5, ADCY8, RYR3, ADCY6, ADCY5, PRKG2, KCNN4, PRKACA, PRKACB, ATP1B3, ATP2B2, PRKCA, ATP2B1, ATP1B2, BST1, PLCB4, ADCY9, GNAQ, FXYD2, KCNMA1, GNAS, AMY1, CALM3, CALM1, PLCB1, CALM2, VAMP2	2469	86	9463	1.51526	0.94136	0.0220693	0.0129894
KEGG_PATHWAY	mmu00562:Inositol phosphate metabolism	29	0.447807	0.0114481		PI4K2B, ISYNA1, MTMR2, MTMR3, INPP1, MTMR14, PTEN, PIK3CD, PIK3C2A, MTMR4, MTM1, MTMR7, PIK3C2B, INPP5A, INPP5F, PIP5KL1, PLCG2, PLCE1, PIP4K2A, PIP5K1C, IPMK, SYNJ2, ITPKB, MINPP1, PIKFYVE, PLCB4, PIK3CA, PLCH2, PLCB1	2469	72	9463	1.54374	0.982225	0.0305865	0.0180024
KEGG_PATHWAY	mmu04924:Renin secretion	30	0.463249	0.0136099		ADCYAP1R1, PDE1B, NPR1, ITPR2, ADRB1, CACNA1C, GNAI1, ADCY6, ADCY5, GNAI2, PPP3CA, PPP3CB, EDNRA, PPP3R1, PRKG2, CACNA1S, PRKACA, PRKACB, EDN1, PLCB4, CREB1, GNAQ, KCNMA1, PDE3A, GNAS, ORAI1, CALM3, CALM1, PLCB1, CALM2	2469	76	9463	1.51292	0.991739	0.0358155	0.02108
KEGG_PATHWAY	mmu04710:Circadian rhythm	16	0.247066	0.0170796		PRKAB2, PRKAA1, PRKAA2, BHLHE41, PRKAG2, RORA, CSNK1D, CSNK1E, NPAS2, FBXL21, CREB1, DBP, NFIL3, BHLHE40, CRY1, CLOCK	2469	34	9463	1.80364	0.997593	0.0439549	0.0258706
KEGG_PATHWAY	mmu00513:Various types of N-glycan biosynthesis	19	0.293391	0.0174082		B4GALT2, GLT28D2, ALG9, TUSC3, ALG13, MGAT4D, FUT8, MAN2A2, MAN1A2, MAN2A1, MGAT4A, MGAT4B, STT3A, MAN1C1, MGAT1, MGAT2, STT3B, B4GALNT3, ST3GAL3	2469	43	9463	1.69353	0.997859	0.0442112	0.0260214
KEGG_PATHWAY	mmu05033:Nicotine addiction	18	0.277949	0.0174318		GABRB3, GRIA1, GABRB2, GRIA2, SLC32A1, GABRA5, CHRNA4, CHRNA7, CACNA1A, GRIN2C, GABRG3, GRIN2B, GRIN1, GRIN3B, GRIN3A, SLC17A7, GABRE, GRIA4	2469	40	9463	1.72473	0.997877	0.0442112	0.0260214
KEGG_PATHWAY	mmu04730:Long-term depression	24	0.370599	0.0247287		GRIA1, GRIA2, MAP2K1, MAP2K2, ITPR2, CACNA1A, BRAF, PRKCA, GNAI1, CRHR1, IGF1R, GNAI2, GNA13, GNAO1, PPP2CB, PLCB4, PPP2R1B, GNA11, GNAQ, GNAS, PRKG2, KRAS, PLCB1, RAF1	2469	60	9463	1.53309	0.999844	0.0613834	0.0361285
KEGG_PATHWAY	mmu04930:Type II diabetes mellitus	20	0.308833	0.0278442		KCNJ11, IRS1, PRKCE, PRKCD, PIK3CD, CACNA1A, IRS2, PIK3R2, CACNA1C, PIK3R1, MAFA, PRKCZ, MTOR, CACNA1G, SOCS2, MAPK9, SOCS3, PIK3CA, HKDC1, SOCS4	2469	48	9463	1.59697	0.999949	0.0681503	0.0401113
KEGG_PATHWAY	mmu00510:N-Glycan biosynthesis	21	0.324274	0.0410511		B4GALT2, GLT28D2, ALG9, ALG6, TUSC3, ALG13, DPM1, MGAT4D, FUT8, MAN2A2, MAN1A2, MAN2A1, MGAT4A, MGAT5B, MGAT4B, STT3A, MAN1C1, MGAT3, MGAT1, MGAT2, STT3B	2469	53	9463	1.51863	1	0.0932981	0.0549126
KEGG_PATHWAY	mmu04960:Aldosterone-regulated sodium reabsorption	16	0.247066	0.0487824		PDPK1, IRS1, NEDD4L, ATP1A3, PIK3CD, PIK3R2, ATP1B3, PRKCA, PIK3R1, ATP1B2, NR3C2, PIK3CA, FXYD2, SFN, KRAS, SGK1	2469	38	9463	1.61378	1	0.109448	0.0644178

## Sheet: REACTOME
sorted by pvalue (pval > 0.05; fold enrichment > 1.5; FDR > 0.1)
Category	Term	Count	%	PValue	Log pval	Genes	List Total	Pop Hits	Pop Total	Fold Enrichment	Bonferroni	Benjamini	FDR
REACTOME_PATHWAY	R-MMU-9012999~RHO GTPase cycle	194	2.99568	1.78322e-14	13.7488	NCKAP1, CPNE8, CYFIP1, ANKLE2, TRIO, TFRC, ITSN1, STMN2, CCP110, PREX2, FNBP1, ACTN1, FRS2, SCRIB, FRS3, SRRM1, NISCH, BCR, TIAM2, DAAM1, SPATA13, KCTD13, NGEF, CFTR, EPHA2, SHMT2, TWF1, PIK3R2, PIK3R1, IQGAP2, KALRN, ABR, MYO6, HMOX2, SPTBN1, JAG1, VANGL1, CCDC88A, FAM135A, GRB2, FERMT2, ARHGAP8, ARHGAP5, SH3RF1, AKAP13, STBD1, RAC1, VAV3, NUDC, RHOG, RRAS2, RHOC, RHOD, RHOA, RHOB, VAV2, CIT, AR…	2673	394	8621	1.58805	2.79916e-11	6.9813e-12	6.46863e-12
REACTOME_PATHWAY	R-MMU-9006934~Signaling by Receptor Tyrosine Kinases	192	2.96479	2.24525e-12	11.6487	ATF1, NCKAP1, CYFIP1, NCF1, IRS1, NAB2, NCF4, IRS2, IGF1R, ACTG1, FGF5, RPS6KA5, FGF9, PPP2R1B, CHEK1, AKT3, GRB10, EP300, AKT1, PRKACA, PRKACB, TNS3, SH3GL2, MAP2K1, ATP6V1G1, MAP2K2, PRKCE, PRKCD, CYBA, PRKCA, FRS2, FRS3, RNF41, COL4A2, COL4A1, MAPKAPK2, ELMO1, ELMO2, ATP6V0D2, ATP6V1A, SHC2, SHC3, HPN, PXN, PDGFB, TGFA, PDGFA, PIK3R2, PIK3R1, PRKCZ, RAP1B, APH1A, RAP1A, FLRT2, PDGFC, UBC, ATP6…	2673	405	8621	1.52899	3.51599e-09	7.03212e-10	6.51571e-10
REACTOME_PATHWAY	R-MMU-112316~Neuronal System	156	2.40889	1.71609e-11	10.7655	KCNG1, KCNG4, ABAT, COMT, GLS, GRIP1, RIMS1, RPS6KA6, HOMER3, PRKACA, PRKACB, PPFIA4, KCNH1, NSF, KCNH2, UNC13B, KCNH3, KCNH4, SLC38A1, KCNH8, CACNA2D3, CASK, CACNA2D2, PRKCA, GABRG3, GRIP2, CACNB1, CACNB2, CACNB3, ADCY9, PRKAR1B, PRKAR1A, KCNQ1, KCNQ4, KCNQ5, GRIA1, CHRNA3, CHRNA5, EPB41, CHRNA4, STXBP1, CHRNA7, SLC1A2, CACNA1A, LIN7A, SLC1A6, LIN7B, GJC1, GNG10, EPB41L1, EPB41L2, MYO6, EPB41L3,…	2673	319	8621	1.57722	2.6874e-08	4.479e-09	4.15009e-09
REACTOME_PATHWAY	R-MMU-9675108~Nervous system development	129	1.99197	3.48448e-11	10.4579	EPHB6, TRIO, PLXND1, ITSN1, IRS2, ARHGAP35, ACTG1, TUBB6, RPS6KA5, DPYSL3, DAG1, GRB10, NRTN, PLXNC1, EPHB2, PRKACA, PRKACB, EPHB1, EPHB4, SH3GL2, EPHB3, EPHA4, EPHA7, MAP2K1, MAP2K2, UNC5A, DSCAM, SEMA6D, PRKCA, FRS2, ANK1, DOK2, COL4A2, COL4A1, DOK5, DOK6, EPHA1, EZR, PFN1, NGEF, EPHA2, PFN2, SEMA7A, SHC3, EPHA10, ARHGEF28, PIK3R2, PIK3R1, EFNA5, KALRN, RAP1GAP, APH1A, UBC, ADGRG6, ABL1, PLXNA1…	2673	253	8621	1.64448	5.45669e-08	7.79529e-09	7.22283e-09
REACTOME_PATHWAY	R-MMU-422475~Axon guidance	128	1.97653	5.83075e-11	10.2343	EPHB6, TRIO, PLXND1, ITSN1, IRS2, ARHGAP35, ACTG1, TUBB6, RPS6KA5, DPYSL3, DAG1, GRB10, NRTN, PLXNC1, EPHB2, PRKACA, PRKACB, EPHB1, EPHB4, SH3GL2, EPHB3, EPHA4, EPHA7, MAP2K1, MAP2K2, UNC5A, DSCAM, SEMA6D, PRKCA, FRS2, ANK1, DOK2, COL4A2, COL4A1, DOK5, DOK6, EPHA1, EZR, PFN1, NGEF, EPHA2, PFN2, SEMA7A, SHC3, EPHA10, ARHGEF28, PIK3R2, PIK3R1, EFNA5, KALRN, RAP1GAP, APH1A, UBC, ABL1, PLXNA1, PIP5K1…	2673	252	8621	1.6382	9.13095e-08	1.14137e-08	1.05755e-08
REACTOME_PATHWAY	R-MMU-194138~Signaling by VEGF	63	0.972823	1.2939e-10	9.8881	NCKAP1, CYFIP1, NRP2, FLT1, NCF1, ITGB3, FLT4, NCF4, HSPB1, BRK1, SHB, ACTG1, AKT3, MLST8, NCK2, AKT1, ITGAV, RAC1, PRKACA, PRKACB, NCK1, VAV3, PDPK1, SPHK1, PRKCD, CYBA, PRKCA, RHOA, VAV2, PIK3CA, MAPKAPK2, ELMO1, ELMO2, CRK, SHC2, ROCK2, SRC, PXN, PIK3R2, PIK3R1, PRKCZ, CDC42, CTNNA1, RICTOR, WASF1, PAK2, VEGFB, VEGFC, MAPK14, BAIAP2, PTK2, MTOR, MAPK12, MAPK13, VEGFA, MAPK11, AXL, ABI1, KRAS, …	2673	100	8621	2.03189	2.02625e-07	2.25139e-08	2.08606e-08
REACTOME_PATHWAY	R-MMU-4420097~VEGFA-VEGFR2 Pathway	58	0.895615	7.5135e-10	9.12416	NCKAP1, CYFIP1, NCF1, ITGB3, NCF4, HSPB1, BRK1, SHB, ACTG1, AKT3, MLST8, NCK2, AKT1, ITGAV, RAC1, PRKACA, PRKACB, NCK1, VAV3, PDPK1, SPHK1, PRKCD, CYBA, PRKCA, RHOA, VAV2, PIK3CA, MAPKAPK2, ELMO1, ELMO2, CRK, SHC2, ROCK2, SRC, PXN, PIK3R2, PIK3R1, PRKCZ, CDC42, CTNNA1, RICTOR, WASF1, PAK2, MAPK14, BAIAP2, PTK2, MTOR, MAPK12, MAPK13, VEGFA, MAPK11, AXL, ABI1, KRAS, CALM3, CALM1, CALM2, BCAR1	2673	92	8621	2.03329	1.17661e-06	1.17661e-07	1.09021e-07
REACTOME_PATHWAY	R-MMU-5683057~MAPK family signaling cascades	138	2.13095	1.45489e-08	7.83717	IRS1, PEBP1, IRS2, CDC14B, ACTG1, FGF5, PPP1CC, PSMD6, SYNGAP1, FGF9, PPP2R1B, PSMD3, NRTN, PRKACA, PRKACB, MAP2K1, MAP2K2, PAQR3, FRS2, FRS3, PSME4, IL6ST, RAF1, VCL, SHC2, SHC3, PSMD11, PDGFB, TGFA, PDGFA, PIK3R2, CSF2RB, RASAL1, PIK3R1, RASAL2, FOXO3, RASAL3, KALRN, FOXO1, RAP1B, RAP1A, UBC, FGF20, MARK3, SPTBN1, FGF22, PEA15A, BRAP, KL, FN1, BRAF, GRIN2B, PTK2, FGF16, DLG1, DLG3, PTPRA, DLG4,…	2673	296	8621	1.50365	2.27833e-05	2.07123e-06	1.91913e-06
REACTOME_PATHWAY	R-MMU-5673000~RAF activation	27	0.416924	5.97856e-08	7.2234	CAMK2B, CAMK2D, YWHAB, SRC, CAMK2A, PPP1CC, PPP2CB, PPP2R1B, PPP2R5E, SHOC2, JAK2, MARK3, CAMK2G, BRAP, MAP2K1, MAP2K2, PPP2R5B, PPP2R5A, BRAF, PPP2R5C, MRAS, KRAS, CALM3, RAF1, CALM1, CALM2, MAP3K11	2673	34	8621	2.5612	9.36199e-05	7.80202e-06	7.22908e-06
REACTOME_PATHWAY	R-MMU-5684996~MAPK1/MAPK3 signaling	127	1.96109	6.81807e-08	7.16634	IRS1, PEBP1, IRS2, ACTG1, FGF5, PPP1CC, PSMD6, SYNGAP1, FGF9, PPP2R1B, PSMD3, NRTN, MAP2K1, MAP2K2, PAQR3, FRS2, FRS3, PSME4, IL6ST, RAF1, VCL, SHC2, SHC3, PSMD11, PDGFB, TGFA, PDGFA, PIK3R2, CSF2RB, RASAL1, PIK3R1, RASAL2, RASAL3, RAP1B, RAP1A, UBC, FGF20, MARK3, SPTBN1, FGF22, PEA15A, BRAP, KL, FN1, BRAF, GRIN2B, PTK2, FGF16, DLG1, DLG3, PTPRA, DLG4, KITL, NF1, CDK1, CALM3, GRB2, RGL1, CALM1, F…	2673	273	8621	1.50037	0.000106765	8.21315e-06	7.61001e-06
REACTOME_PATHWAY	R-MMU-163685~Integration of energy metabolism	46	0.710315	1.81383e-07	6.7414	GLP1R, PRKAA2, KCNC2, PRKAG2, ITPR2, CACNA1A, CACNA1C, AGPAT1, ACACB, ADIPOR2, ACACA, GNAI1, ADCY5, GNAI2, GNA15, GNG10, RAP1A, GNG4, GNA11, PRKACA, PRKACB, PRKAB2, KCNJ11, KCNB1, CACNA2D2, PRKCA, ACSL3, ADRA2C, GNG12, GNG11, ADRA2A, CACNB2, CACNB3, PRKAR1B, PRKAR1A, FASN, GNAQ, GNB2, KCNS3, GNB1, GNAS, GNB4, PLCB1, TKT, RAPGEF3, RAPGEF4	2673	75	8621	1.97813	0.000284005	2.0289e-05	1.87991e-05
REACTOME_PATHWAY	R-MMU-9006936~Signaling by TGFB family members	56	0.864731	1.94735e-07	6.71056	ITGB1, ITGB5, ZFYVE9, ITGB3, UBE2D3, ITGAV, RNF111, TGIF2, FST, ARHGEF18, RHOA, TGFBR3, NCOR2, PPM1A, TFDP1, ZFYVE16, PARD3, ITGA8, LTBP4, LTBP2, FURIN, LTBP3, ACVR1B, CBL, MTMR4, LTBP1, PRKCZ, FSTL1, FSTL3, ACVR1C, UBC, SKIL, SMAD2, WWTR1, TGFB2, SMAD4, TGFB1, SMAD3, SMURF2, USP9X, SMURF1, INHBB, SMAD6, ACVR2B, SMAD5, ACVR2A, SMAD7, FKBP1A, CDK9, CDK8, BMP2, SP1, BMPR1B, INHA, TRIM33, BMPR1A	2673	98	8621	1.84298	0.000304908	2.03303e-05	1.88373e-05
REACTOME_PATHWAY	R-MMU-9013149~RAC1 GTPase cycle	82	1.26621	3.84308e-07	6.41532	ITGB1, DOCK6, NCKAP1, DOCK5, CYFIP1, TRIO, TFRC, NCF1, FAM13B, RASGRF2, NCF4, BRK1, ARHGAP5, ARHGAP35, SYDE2, PREX2, DOCK10, ARHGAP44, ARHGAP42, ARHGDIA, RAC1, VAV3, ARHGEF11, PLEKHG2, PLEKHG6, ARAP3, ARHGEF18, CYBA, VRK2, ARAP1, CIT, VAV2, NISCH, TIAM2, BCR, ARHGAP10, PIK3CA, SPATA13, CDC42EP1, SOS1, ARHGEF7, SOS2, ARHGEF5, NGEF, EPHA2, ARHGEF25, AMIGO2, PIK3R2, PIK3R1, IQGAP2, KALRN, PLD2, ARHG…	2673	163	8621	1.6225	0.000601646	3.54016e-05	3.28019e-05
REACTOME_PATHWAY	R-MMU-193648~NRAGE signals death through JNK	32	0.494132	1.59759e-06	5.79654	TRIO, ARHGEF26, ARHGEF25, RASGRF2, ITSN1, ARHGEF10L, KALRN, FGD1, FGD2, GNA13, FGD4, AKAP13, ABR, RAC1, VAV3, ARHGEF11, PLEKHG2, BAD, PLEKHG5, ARHGEF17, ARHGEF16, ARHGEF18, VAV2, TIAM2, ARHGEF3, ARHGEF1, ARHGEF2, ARHGEF7, SOS1, SOS2, NGEF, ARHGEF5	2673	48	8621	2.15014	0.0024987	0.00013899	0.000128783
REACTOME_PATHWAY	R-MMU-8853659~RET signaling	27	0.416924	2.20347e-06	5.65689	SHC3, SRC, PIK3CD, IRS2, PIK3R2, PIK3R1, RAP1GAP, GRB10, NRTN, PRKACA, PRKACB, PDLIM7, GAB1, FRS2, PTPN11, GFRA1, PRKCA, GFRA3, GFRA2, GFRA4, DOK2, PIK3CA, DOK5, DOK6, GRB2, SOS1, SHANK3	2673	38	8621	2.2916	0.0034447	0.000181613	0.000168276
REACTOME_PATHWAY	R-MMU-416482~G alpha (12/13) signalling events	42	0.648548	2.57865e-06	5.58861	TRIO, ARHGEF26, ROCK2, ARHGEF25, RASGRF2, ITSN1, ARHGEF10L, KALRN, FGD1, FGD2, GNA13, FGD4, AKAP13, ABR, GNG10, GNG4, VAV3, ARHGEF11, PLEKHG2, PLEKHG5, ARHGEF17, ARHGEF16, ARHGEF18, RHOC, GNG12, GNG11, RHOA, RHOB, VAV2, TIAM2, GNB2, GNB1, ARHGEF3, GNB4, PLXNB1, ARHGEF1, ARHGEF2, ARHGEF7, SOS1, SOS2, NGEF, ARHGEF5	2673	71	8621	1.90787	0.00403003	0.000201909	0.000187081
REACTOME_PATHWAY	R-MMU-170834~Signaling by TGF-beta Receptor Complex	41	0.633107	4.88989e-06	5.3107	ITGB1, ITGB5, ZFYVE9, ITGB3, UBE2D3, LTBP4, LTBP2, FURIN, LTBP3, CBL, MTMR4, PRKCZ, LTBP1, UBC, ITGAV, SKIL, RNF111, SMAD2, WWTR1, SMAD4, TGFB2, TGIF2, SMAD3, TGFB1, SMURF2, USP9X, SMURF1, ARHGEF18, RHOA, SMAD7, FKBP1A, CDK9, TGFBR3, NCOR2, CDK8, PPM1A, TFDP1, SP1, PARD3, ITGA8, TRIM33	2673	70	8621	1.88905	0.00762834	0.000364646	0.000337868
REACTOME_PATHWAY	R-MMU-5576891~Cardiac conduction	52	0.802965	1.05282e-05	4.97765	RYR2, KCNK9, ATP2A3, ATP2A2, ATP2A1, RYR3, SLC8A2, PRKACA, KCNH2, MME, KCND2, KCND3, TRPC1, KCNK12, CACNA2D2, ATP1B3, ABCC9, ATP1B2, CACNB1, CACNB2, STIM1, ASPH, KCNQ1, AKAP9, CAMK2B, CAMK2D, NPR1, NPR2, CAMK2A, ATP1A3, ITPR2, CACNA1C, CACNG7, CAMK2G, CORIN, KCNJ11, KCNIP1, DMPK, KCNIP2, KCNJ14, KCNIP4, ATP2B2, ATP2B1, FXYD2, FKBP1B, FXYD1, FXYD7, CALM3, CALM1, KCNK2, CALM2, KCNK3	2673	98	8621	1.71134	0.016352	0.000749414	0.000694381
REACTOME_PATHWAY	R-MMU-6794362~Protein-protein interactions at synapses	38	0.586782	1.24484e-05	4.90489	GRIA1, NLGN1, PTPRS, NLGN2, EPB41, NRXN1, PTPRF, EPB41L1, SLITRK4, EPB41L2, EPB41L3, FLOT1, SLITRK5, FLOT2, DLGAP1, HOMER3, DLGAP3, DLGAP2, PPFIA4, GRIA4, DLGAP4, HOMER1, HOMER2, NTRK3, CASK, GRIN2C, GRIN2B, GRIN1, PTPRD, LRFN3, DLG1, PPFIBP1, LRFN4, DLG3, DLG4, LRFN1, SHANK3, SHANK1	2673	65	8621	1.88551	0.0193055	0.000847573	0.000785331
REACTOME_PATHWAY	R-MMU-446728~Cell junction organization	40	0.617665	1.45751e-05	4.83639	COL17A1, ITGB1, ITGB4, FBLIM1, PXN, TESK1, ILK, PARD6G, PVR, ACTG1, CDH6, CDH4, PARD6B, CDH3, CDH2, CDH1, CTNNA1, CDH24, FLNC, VASP, CADM1, DST, CADM2, ACTN1, AFDN, SDK1, ZEB2, ILF3, SP1, PARD3, CDH11, ITGA6, NECTIN3, FERMT2, SDK2, NECTIN2, CDH18, LIMS2, PLEC, NECTIN1	2673	70	8621	1.84298	0.0225663	0.000951025	0.000881186
REACTOME_PATHWAY	R-MMU-5173105~O-linked glycosylation	51	0.787523	1.80326e-05	4.74394	GALNT12, POMT2, SEMA5B, GALNT13, ST6GALNAC2, THSD7B, GALNT18, POMT1, GALNT10, ADAMTSL1, ADAMTS5, ADAMTS2, ADAMTS3, ADAMTSL5, ADAMTSL4, ADAMTSL3, DAG1, THSD7A, LARGE1, LARGE2, GALNT9, ADAMTS7, SBSPON, POMGNT2, POMGNT1, ADAMTS20, B3GNT8, B3GNT7, B3GNT4, B3GNT2, B4GALT6, ST6GALNAC4, B4GALT5, GCNT1, B3GLCT, ADAMTS12, THSD1, ADAMTS10, ADAMTS19, ST3GAL4, GCNT4, ST3GAL2, ST3GAL3, GALNT7, GALNT6, GALNT4,…	2673	97	8621	1.69573	0.0278443	0.00112956	0.00104661
REACTOME_PATHWAY	R-MMU-442755~Activation of NMDA receptors and postsynaptic events	24	0.370599	2.38295e-05	4.62289	CAMK2B, GRIA1, CAMK2D, CAMK2A, GRIN2C, GRIN2B, CAMKK2, GRIN1, DLG1, RPS6KA6, GRIN3A, CREB1, PRKAR1B, DLG3, LRRC7, DLG4, PRKAR1A, CALM3, CALM1, PRKACA, CAMK2G, CALM2, PRKACB, GRIA4	2673	35	8621	2.21158	0.0366297	0.00139396	0.00129159
REACTOME_PATHWAY	R-MMU-422356~Regulation of insulin secretion	35	0.540457	3.17089e-05	4.49882	GLP1R, KCNC2, ITPR2, CACNA1A, CACNA1C, GNAI1, ADCY5, GNAI2, GNA15, GNG10, RAP1A, GNG4, GNA11, PRKACA, PRKACB, KCNJ11, KCNB1, CACNA2D2, PRKCA, ACSL3, ADRA2C, GNG12, GNG11, ADRA2A, CACNB2, CACNB3, GNAQ, GNB2, KCNS3, GNB1, GNAS, GNB4, PLCB1, RAPGEF3, RAPGEF4	2673	60	8621	1.88138	0.0484441	0.00160181	0.00148418
REACTOME_PATHWAY	R-MMU-1500931~Cell-Cell communication	47	0.725757	3.5347e-05	4.45165	COL17A1, ITGB1, ITGB4, FBLIM1, PXN, TESK1, ILK, PARD6G, PVR, ACTG1, CDH6, CDH4, PARD6B, CDH3, CDH2, CDH1, CTNNA1, NCK2, CDH24, FLNC, NCK1, VASP, KIRREL3, CADM1, DST, CADM2, ACTN1, AFDN, SDK1, ZEB2, ILF3, NPHS1, SP1, NPHS2, PARD3, CDH11, GRB2, ITGA6, CD47, NECTIN3, FERMT2, SDK2, NECTIN2, CDH18, LIMS2, PLEC, NECTIN1	2673	89	8621	1.7032	0.0538502	0.00172979	0.00160277
REACTOME_PATHWAY	R-MMU-8980692~RHOA GTPase cycle	64	0.988264	6.56165e-05	4.18299	TRIO, ARHGAP8, TFRC, SOWAHC, RASGRF2, ARHGEF10L, ARHGAP5, ARHGAP35, PREX2, ARHGAP44, AKAP13, ARHGAP42, ARHGDIA, STBD1, FLOT1, FLOT2, VAV3, ARHGEF11, PLEKHG5, ARHGEF17, PLEKHG6, ARAP3, ARHGEF18, ARAP1, TEX2, RHOA, CIT, VAV2, BCR, ARHGAP10, DAAM1, ARHGEF3, ARHGEF1, ARHGEF2, ARHGEF7, ARHGEF5, NGEF, ROCK2, ARHGEF25, ARHGEF28, PIK3R2, PIK3R1, KALRN, ARHGAP22, ARHGAP21, ABR, ARHGAP20, RHPN1, RHPN2, SRG…	2673	134	8621	1.5404	0.0976555	0.0031138	0.00288514
REACTOME_PATHWAY	R-MMU-1566948~Elastic fibre formation	25	0.386041	7.74595e-05	4.11093	ITGB1, FBN2, ITGB5, ITGB3, LTBP4, LOXL4, LTBP2, FURIN, LTBP3, FBLN2, LTBP1, LOXL1, LOXL2, EFEMP2, EMILIN3, EMILIN2, ITGAV, TGFB2, TGFB1, FN1, BMP4, BMP2, LOX, ITGA8, ITGA5	2673	39	8621	2.06745	0.114237	0.00351048	0.00325268
REACTOME_PATHWAY	R-MMU-166520~Signaling by NTRKs	40	0.617665	7.84589e-05	4.10536	ATF1, SHC2, SHC3, YWHAB, SRC, IRS1, SRF, NAB2, IRS2, PIK3R2, CHD4, FURIN, PIK3R1, PCSK6, NTF5, PPP2CB, RAP1A, RPS6KA5, PPP2R1B, RAC1, SH3GL2, NTRK2, EGR2, MAP2K1, MAP2K2, NTRK3, FRS2, BRAF, MAPK14, RHOA, DUSP7, MAPK11, CREB1, PIK3CA, MAPKAPK2, GRB2, KRAS, SGK1, SOS1, CRK	2673	74	8621	1.74336	0.115623	0.00351048	0.00325268
REACTOME_PATHWAY	R-MMU-9013148~CDC42 GTPase cycle	44	0.679432	8.44099e-05	4.07361	DOCK6, TRIO, FAM13B, ARHGEF26, ARHGEF25, RASGRF2, ITSN1, PIK3R2, PIK3R1, ARHGAP5, ARHGAP35, FGD1, FGD2, GNA13, PREX2, ARHGAP22, DOCK10, ARHGAP44, CDC42, ARHGAP21, FGD4, ABR, ARHGAP20, ARHGAP42, ARHGDIA, CHN1, SRGAP1, VAV3, ARHGEF11, FARP1, PLEKHG2, ARHGEF16, ARAP3, ARHGAP29, ARAP1, ARHGAP27, VAV2, BCR, ARHGAP10, DNMBP, DLC1, SPATA13, NGEF, ARHGEF5	2673	84	8621	1.6894	0.123827	0.00366641	0.00339717
REACTOME_PATHWAY	R-MMU-111885~Opioid Signalling	37	0.57134	8.66267e-05		PDE1B, ADCY3, ADCY8, GNAI1, ADCY5, CAMKK2, GNAI2, PPP2CB, GNA15, GNG10, GRK2, PPP2R1B, GNG4, GNA11, PDE4A, PRKACA, PRKACB, PDE4D, PRKCD, PRKCA, GNG12, GNG11, PPP1CA, GNAL, PLCB4, ADCY9, PRKAR1B, PRKAR1A, GNAQ, GNB2, GNB1, PPP1R1B, GNB4, CALM3, CALM1, PLCB1, CALM2	2673	67	8621	1.78109	0.126863	0.00366641	0.00339717
REACTOME_PATHWAY	R-MMU-2682334~EPH-Ephrin signaling	35	0.540457	0.000120533		EPHB6, EPHA10, ROCK2, SRC, ARHGEF28, ITSN1, EFNA5, KALRN, ACTG1, APH1A, CDC42, NCK2, RAC1, EPHB2, EPHB1, PAK2, EPHB4, EPHB3, ACTR3, VAV3, EPHA4, EPHA7, YES1, ARPC5, GRIN2B, PTK2, RHOA, GRIN1, VAV2, EFNA3, EFNA2, EPHA1, ARHGEF7, NGEF, EPHA2	2673	63	8621	1.79179	0.17202	0.00496724	0.00460247
REACTOME_PATHWAY	R-MMU-204998~Cell death signalling via NRAGE, NRIF and NADE	36	0.555899	0.000153309		YWHAE, BEX3, TRIO, ARHGEF26, ARHGEF25, RASGRF2, ITSN1, ARHGEF10L, KALRN, FGD1, FGD2, GNA13, APH1A, FGD4, AKAP13, ABR, UBC, RAC1, VAV3, ARHGEF11, PLEKHG2, BAD, PLEKHG5, ARHGEF17, ARHGEF16, ARHGEF18, VAV2, TIAM2, ARHGEF3, ARHGEF1, ARHGEF2, ARHGEF7, SOS1, SOS2, NGEF, ARHGEF5	2673	66	8621	1.75921	0.213451	0.00584799	0.00541854
REACTOME_PATHWAY	R-MMU-112040~G-protein mediated events	24	0.370599	0.000156618		PDE1B, PRKCD, ADCY3, PRKCA, ADCY8, GNAI1, ADCY5, CAMKK2, GNAI2, GNA15, PLCB4, GRK2, GNAL, ADCY9, PRKAR1B, PRKAR1A, GNA11, GNAQ, CALM3, PLCB1, CALM1, PRKACA, CALM2, PRKACB	2673	38	8621	2.03698	0.217517	0.00584799	0.00541854
REACTOME_PATHWAY	R-MMU-5625740~RHO GTPases activate PKNs	16	0.247066	0.000160577		YWHAE, PPP1R14A, NCOA2, PPP1R12A, YWHAB, PDPK1, RHOC, YWHAZ, RHOA, RHOB, YWHAQ, SFN, PKN2, RAC1, PKN1, YWHAH	2673	21	8621	2.45731	0.222354	0.00584799	0.00541854
REACTOME_PATHWAY	R-MMU-9614085~FOXO-mediated transcription	16	0.247066	0.000160577		SMAD2, SMAD4, SMAD3, YWHAB, FOXG1, FOXO6, FOXO3, YWHAZ, SIRT1, FOXO1, KAT2B, YWHAQ, AKT3, AKT1, EP300, SFN	2673	21	8621	2.45731	0.222354	0.00584799	0.00541854
REACTOME_PATHWAY	R-MMU-8849932~Synaptic adhesion-like molecules	16	0.247066	0.000160577		GRIA1, PTPRS, GRIN2C, GRIN2B, PTPRF, GRIN1, PTPRD, LRFN3, DLG1, LRFN4, DLG3, DLG4, LRFN1, FLOT1, FLOT2, GRIA4	2673	21	8621	2.45731	0.222354	0.00584799	0.00541854
REACTOME_PATHWAY	R-MMU-5578775~Ion homeostasis	30	0.463249	0.000175924		CAMK2B, RYR2, CAMK2D, CAMK2A, ATP2A3, ATP1A3, ATP2A2, ITPR2, ATP2A1, RYR3, SLC8A2, PRKACA, CAMK2G, KCNJ11, DMPK, TRPC1, ABCC9, ATP1B3, ATP2B2, ATP2B1, ATP1B2, STIM1, ASPH, FXYD2, FKBP1B, FXYD1, FXYD7, CALM3, CALM1, CALM2	2673	52	8621	1.8607	0.240823	0.00620567	0.00574995
REACTOME_PATHWAY	R-MMU-2173789~TGF-beta receptor signaling activates SMADs	23	0.355158	0.000178324		SMAD2, ITGB1, SMAD4, TGFB2, SMAD3, TGFB1, ITGB5, SMURF2, ZFYVE9, ITGB3, LTBP4, LTBP2, FURIN, LTBP3, CBL, MTMR4, LTBP1, SMAD7, FKBP1A, TGFBR3, UBC, ITGA8, ITGAV	2673	36	8621	2.06055	0.243672	0.00620567	0.00574995
REACTOME_PATHWAY	R-MMU-4086398~Ca2+ pathway	26	0.401482	0.000330859		CAMK2A, NLK, PPP3CA, GNG10, PPP3CB, PPP3R1, WNT11, GNG4, MAP3K7, TCF7L2, FZD2, FZD5, FZD4, WNT5A, FZD6, GNG12, GNG11, GNAO1, GNB2, GNB1, GNB4, KRAS, CALM3, CALM1, PLCB1, CALM2	2673	44	8621	1.90581	0.404415	0.0105707	0.00979447
REACTOME_PATHWAY	R-MMU-1489509~DAG and IP3 signaling	17	0.262508	0.000337508		PDE1B, PRKCE, PRKCD, ADCY3, PRKCA, ADCY8, ADCY5, CAMKK2, GRK2, ADCY9, PRKAR1B, PRKAR1A, CALM3, CALM1, PRKACA, CALM2, PRKACB	2673	24	8621	2.28453	0.410586	0.0105707	0.00979447
REACTOME_PATHWAY	R-MMU-438066~Unblocking of NMDA receptors, glutamate binding and activation	16	0.247066	0.00036006		CAMK2B, GRIA1, CAMK2D, CAMK2A, GRIN2C, GRIN2B, GRIN1, DLG1, DLG3, LRRC7, DLG4, CALM3, CALM1, CAMK2G, CALM2, GRIA4	2673	22	8621	2.34561	0.431046	0.011056	0.0102441
REACTOME_PATHWAY	R-MMU-193704~p75 NTR receptor-mediated signalling	41	0.633107	0.00039216		YWHAE, BEX3, TRIO, ARHGEF26, ARHGEF25, RASGRF2, ITSN1, ARHGEF10L, KALRN, FGD1, FGD2, GNA13, APH1A, FGD4, AKAP13, ABR, ARHGDIA, UBC, RAC1, VAV3, ARHGEF11, LINGO1, PLEKHG2, BAD, PLEKHG5, ARHGEF17, ARHGEF16, ARHGEF18, RHOA, NFKB1, VAV2, TIAM2, NFKBIA, ARHGEF3, ARHGEF1, ARHGEF2, ARHGEF7, SOS1, SOS2, NGEF, ARHGEF5	2673	81	8621	1.63252	0.45895	0.0115872	0.0107363
REACTOME_PATHWAY	R-MMU-112043~PLC beta mediated events	21	0.324274	0.000410526		PDE1B, PRKCD, ADCY3, PRKCA, ADCY8, ADCY5, CAMKK2, GNA15, PLCB4, GRK2, ADCY9, PRKAR1B, PRKAR1A, GNA11, GNAQ, CALM3, PLCB1, CALM1, PRKACA, CALM2, PRKACB	2673	33	8621	2.05241	0.474295	0.0119052	0.011031
REACTOME_PATHWAY	R-MMU-8848021~Signaling by PTK6	27	0.416924	0.000447976		KHDRBS1, KHDRBS2, PXN, CBL, HIF1A, ARHGAP35, SOCS3, ERBB3, ERBB4, ERBB2, UBC, AKT1, RAC1, PTPN1, NRG1, ARAP1, RHOA, SFPQ, NRG3, CCNE1, CDK2, ELMO1, ELMO2, KRAS, CRK, BCAR1, HBEGF	2673	47	8621	1.85278	0.504252	0.0119674	0.0110886
REACTOME_PATHWAY	R-MMU-9006927~Signaling by Non-Receptor Tyrosine Kinases	27	0.416924	0.000447976		KHDRBS1, KHDRBS2, PXN, CBL, HIF1A, ARHGAP35, SOCS3, ERBB3, ERBB4, ERBB2, UBC, AKT1, RAC1, PTPN1, NRG1, ARAP1, RHOA, SFPQ, NRG3, CCNE1, CDK2, ELMO1, ELMO2, KRAS, CRK, BCAR1, HBEGF	2673	47	8621	1.85278	0.504252	0.0119674	0.0110886
REACTOME_PATHWAY	R-MMU-157118~Signaling by NOTCH	24	0.370599	0.000450881		JAG2, NOTCH3, JAG1, NOTCH1, MAML1, NOTCH4, DTX1, ADAM10, WWP2, FURIN, YBX1, DTX4, RBPJ, YWHAZ, DLL4, APH1A, KAT2B, KAT2A, ITCH, UBC, AKT1, TMED2, EP300, MAML3	2673	40	8621	1.93513	0.506503	0.0119674	0.0110886
REACTOME_PATHWAY	R-MMU-9696264~RND3 GTPase cycle	24	0.370599	0.000450881		DSP, DST, PLEKHG5, SEMA4F, PIK3R2, SCRIB, PIK3R1, RASAL2, ARHGAP5, PTPN13, CKAP4, ARHGAP35, NISCH, VANGL1, ARHGAP21, CCDC88A, UBXN11, DLG5, KCTD13, FLOT2, PKP4, FAM83B, EPHA2, PICALM	2673	40	8621	1.93513	0.506503	0.0119674	0.0110886
REACTOME_PATHWAY	R-MMU-187037~Signaling by NTRK1 (TRKA)	33	0.509574	0.000548754		ATF1, SHC2, SHC3, YWHAB, IRS1, SRF, NAB2, IRS2, PIK3R2, CHD4, PIK3R1, PPP2CB, RAP1A, RPS6KA5, PPP2R1B, SH3GL2, EGR2, MAP2K1, MAP2K2, FRS2, BRAF, MAPK14, RHOA, DUSP7, MAPK11, CREB1, PIK3CA, MAPKAPK2, GRB2, KRAS, SGK1, SOS1, CRK	2673	62	8621	1.71665	0.576662	0.0143225	0.0132707
REACTOME_PATHWAY	R-MMU-2029480~Fcgamma receptor (FCGR) dependent phagocytosis	38	0.586782	0.000655125		NCKAP1, CYFIP1, SRC, WIPF1, BRK1, PIK3R2, PIK3R1, PLA2G6, ACTG1, PLD2, CDC42, ABL1, PLCG2, RAC1, WASF1, NCK1, ACTR3, VAV3, YES1, SYK, PRKCE, PRKCD, LIMK1, ARPC5, BAIAP2, PTK2, VAV2, PLPP4, MYO1C, PIK3CA, ABI1, ELMO1, MYH9, ELMO2, GRB2, CD247, FCGR2B, CRK	2673	75	8621	1.63411	0.641656	0.0165472	0.015332
REACTOME_PATHWAY	R-MMU-9696273~RND1 GTPase cycle	24	0.370599	0.000728123		DSP, DST, TFRC, PLEKHG5, STMN2, RRAS2, PIK3R2, FRS2, PIK3R1, RASAL2, ARHGAP5, PTPN13, FRS3, ARHGAP35, VANGL1, CCDC88A, FAM135A, UBXN11, DLG5, FLOT2, PLXNA1, PKP4, FAM83B, EPHA2	2673	41	8621	1.88793	0.680391	0.0175605	0.0162709
REACTOME_PATHWAY	R-MMU-111933~Calmodulin induced events	16	0.247066	0.000739135		PDE1B, PRKCD, ADCY3, PRKCA, ADCY8, ADCY5, CAMKK2, GRK2, ADCY9, PRKAR1B, PRKAR1A, CALM3, CALM1, PRKACA, CALM2, PRKACB	2673	23	8621	2.24363	0.685859	0.0175605	0.0162709
REACTOME_PATHWAY	R-MMU-111997~CaM pathway	16	0.247066	0.000739135		PDE1B, PRKCD, ADCY3, PRKCA, ADCY8, ADCY5, CAMKK2, GRK2, ADCY9, PRKAR1B, PRKAR1A, CALM3, CALM1, PRKACA, CALM2, PRKACB	2673	23	8621	2.24363	0.685859	0.0175605	0.0162709
REACTOME_PATHWAY	R-MMU-373752~Netrin-1 signaling	14	0.216183	0.000862866		TRIO, DSCAM, UNC5A, SRC, NTN4, MAPK14, MAPK12, PTK2, MAPK13, CDC42, MAPK11, RAC1, EZR, NCK1	2673	19	8621	2.37647	0.741234	0.0201679	0.0186868
REACTOME_PATHWAY	R-MMU-5627123~RHO GTPases activate PAKs	13	0.200741	0.00090053		PPP1R12A, LIMK1, MYL12B, CDC42, MYH14, MYH9, CALM3, RAC1, CALM1, PAK2, MYH10, MYL9, CALM2	2673	17	8621	2.46634	0.756068	0.0205653	0.0190551
REACTOME_PATHWAY	R-MMU-1502540~Signaling by Activin	12	0.1853	0.000906134		SMAD2, TGFBR3, SMAD4, SMAD3, ACVR1C, FST, INHBB, INHA, ACVR1B, ACVR2B, ACVR2A, FSTL3	2673	15	8621	2.58017	0.758201	0.0205653	0.0190551
REACTOME_PATHWAY	R-MMU-6794361~Neurexins and neuroligins	19	0.293391	0.000944955		NLGN1, NLGN2, HOMER1, EPB41, HOMER2, NRXN1, CASK, DLG3, DLG4, EPB41L1, EPB41L2, EPB41L3, DLGAP1, HOMER3, DLGAP3, DLGAP2, SHANK3, DLGAP4, SHANK1	2673	30	8621	2.04264	0.772476	0.02114	0.0195876
REACTOME_PATHWAY	R-MMU-177929~Signaling by EGFR	27	0.416924	0.00104357		SRC, PXN, TGFA, PTPRK, PIK3R1, CBL, AREG, CDC42, UBC, LRIG1, AAMP, EPS15, PAG1, FAM83B, SH3GL2, GAB1, PTPN11, PTPN12, PIK3CA, SPRY2, GRB2, KRAS, SPRY1, ARHGEF7, SOS1, PTPN3, HBEGF	2673	49	8621	1.77716	0.805063	0.0230173	0.021327
REACTOME_PATHWAY	R-MMU-9013408~RHOG GTPase cycle	35	0.540457	0.00109672		ITGB1, DOCK5, CYFIP1, ANKLE2, TRIO, TFRC, ARHGEF26, SHMT2, ITSN1, PIK3R1, IQGAP2, ARHGAP5, KALRN, ARHGAP35, CDC42, ARHGAP21, ARHGDIA, STBD1, PAK2, VAV3, NDUFA5, ARHGEF16, ERBIN, RHOG, VRK2, HSPE1, MPP7, VAV2, VANGL1, ELMO2, CDC42EP1, DSG2, MAP3K11, ARHGEF5, EPHA2	2673	69	8621	1.63598	0.820649	0.0238537	0.022102
REACTOME_PATHWAY	R-MMU-9696270~RND2 GTPase cycle	24	0.370599	0.00114168		NUDC, PRAG1, PLXND1, DST, TFRC, FNBP1, PIK3R2, FRS2, SCRIB, PIK3R1, ARHGAP5, PTPN13, RND2, FRS3, CKAP4, ARHGAP35, NISCH, VANGL1, UBXN11, DLG5, KCTD13, PKP4, FAM83B, EPHA2	2673	42	8621	1.84298	0.832854	0.0244913	0.0226928
REACTOME_PATHWAY	R-MMU-9013026~RHOB GTPase cycle	34	0.525015	0.00130294		TFRC, SOWAHC, ROCK2, ARHGEF25, ARHGEF28, PIK3R2, ARHGEF10L, PIK3R1, ARHGAP5, ARHGAP35, ARHGAP21, AKAP13, ABR, FLOT1, FLOT2, RHPN2, ARHGEF11, PCDH7, ARHGEF17, ERBIN, RHOB, CIT, VAV2, BCR, VANGL1, DAAM1, DLC1, ARHGEF3, PKN2, ARHGEF1, PKN1, ARHGEF2, ARHGEF5, TJP2	2673	67	8621	1.63668	0.870197	0.0275731	0.0255483
REACTOME_PATHWAY	R-MMU-6791312~TP53 Regulates Transcription of Cell Cycle Genes	20	0.308833	0.00137439		CNOT6L, GADD45A, PLK2, AURKA, CCNA1, CNOT6, CNOT7, CCNE2, CNOT1, CNOT11, CCNE1, CNOT2, CENPJ, CNOT3, CDK2, CDK1, TNKS1BP1, SFN, E2F7, E2F8	2673	33	8621	1.95468	0.883954	0.0286972	0.0265898
REACTOME_PATHWAY	R-MMU-451308~Activation of Ca-permeable Kainate Receptor	9	0.138975	0.00200363		DLG1, DLG3, DLG4, GRIK5, GRIK3, GRIK4, CALM3, CALM1, CALM2	2673	10	8621	2.90269	0.956753	0.0392211	0.0363409
REACTOME_PATHWAY	R-MMU-451306~Ionotropic activity of kainate receptors	9	0.138975	0.00200363		DLG1, DLG3, DLG4, GRIK5, GRIK3, GRIK4, CALM3, CALM1, CALM2	2673	10	8621	2.90269	0.956753	0.0392211	0.0363409
REACTOME_PATHWAY	R-MMU-9013106~RHOC GTPase cycle	33	0.509574	0.00212461		TFRC, ROCK2, ARHGEF25, ARHGEF28, ARHGEF10L, PIK3R1, ARHGAP5, ARHGAP35, ARHGAP21, AKAP13, ABR, ARHGDIA, FLOT1, FLOT2, ARHGEF11, ARHGEF17, ERBIN, MACO1, RHOC, RHOA, CIT, VAV2, BCR, VANGL1, FMNL3, FMNL2, DAAM1, DLC1, PKN2, ARHGEF1, PKN1, ARHGEF5, TJP2	2673	66	8621	1.61261	0.964231	0.0392278	0.0363471
REACTOME_PATHWAY	R-MMU-111447~Activation of BAD and translocation to mitochondria	10	0.154416	0.00217221		YWHAE, PPP3R1, YWHAQ, YWHAB, BAD, BCL2, SFN, BID, YWHAZ, YWHAH	2673	12	8621	2.68768	0.966806	0.0392278	0.0363471
REACTOME_PATHWAY	R-MMU-354192~Integrin signaling	17	0.262508	0.00217428		PTPN1, SYK, SRC, PDPK1, ITGB3, FN1, RASGRP2, PTK2, RAP1B, RAP1A, AKT1, GRB2, SOS1, CRK, RAPGEF3, BCAR1, RAPGEF4	2673	27	8621	2.03069	0.966913	0.0392278	0.0363471
REACTOME_PATHWAY	R-MMU-1227986~Signaling by ERBB2	25	0.386041	0.00217797		SRC, PIK3R1, ERBB3, ERBB4, ERBB2, UBC, AKT3, AKT1, YES1, PRKCE, PRKCD, ERBIN, GAB1, MEMO1, NRG1, PRKCA, PTPN12, RHOA, RNF41, NRG3, PIK3CA, GRB2, KRAS, SOS1, HBEGF	2673	46	8621	1.75283	0.967105	0.0392278	0.0363471
REACTOME_PATHWAY	R-MMU-111931~PKA-mediated phosphorylation of CREB	11	0.169858	0.00217932		ADCY9, PRKAR1B, PRKAR1A, ADCY3, CALM3, CALM1, ADCY8, PRKACA, CALM2, PRKACB, ADCY5	2673	14	8621	2.5341	0.967174	0.0392278	0.0363471
REACTOME_PATHWAY	R-MMU-163615~PKA activation	11	0.169858	0.00217932		ADCY9, PRKAR1B, PRKAR1A, ADCY3, CALM3, CALM1, ADCY8, PRKACA, CALM2, PRKACB, ADCY5	2673	14	8621	2.5341	0.967174	0.0392278	0.0363471
REACTOME_PATHWAY	R-MMU-392517~Rap1 signalling	11	0.169858	0.00217932		RAP1B, RAP1A, YWHAB, RASGRP2, PRKACA, RAF1, YWHAZ, PRKACB, RAPGEF3, RAP1GAP, RAPGEF4	2673	14	8621	2.5341	0.967174	0.0392278	0.0363471
REACTOME_PATHWAY	R-MMU-1650814~Collagen biosynthesis and modifying enzymes	29	0.447807	0.00222632		COL17A1, COLGALT2, COL15A1, COL16A1, PCOLCE2, COL11A2, COL12A1, PLOD3, PLOD2, COL19A1, ADAMTS2, ADAMTS3, SERPINH1, COLGALT1, COL26A1, COL25A1, COL23A1, P3H2, PCOLCE, P3H3, COL1A1, BMP1, P4HA1, COL4A2, P4HA2, COL4A1, COL8A2, COL6A6, COL9A3	2673	56	8621	1.6702	0.969508	0.0396183	0.0367089
REACTOME_PATHWAY	R-MMU-9009391~Extra-nuclear estrogen signaling	34	0.525015	0.0024224		SRC, HSPB1, TGFA, PIK3R2, ZDHHC21, ZDHHC7, PIK3R1, FOXO3, PRKCZ, AREG, GNAI1, IGF1R, GNAI2, GNG10, GNG4, AKT3, AKT1, CAV2, PDPK1, SPHK1, GNG12, GNG11, ESR1, PTK2, CREB1, PIK3CA, GNB2, GNB1, GNB4, KRAS, CALM3, CALM1, CALM2, HBEGF	2673	69	8621	1.58924	0.977586	0.0426234	0.0394934
REACTOME_PATHWAY	R-MMU-111996~Ca-dependent events	16	0.247066	0.00251851		PDE1B, PRKCD, ADCY3, PRKCA, ADCY8, ADCY5, CAMKK2, GRK2, ADCY9, PRKAR1B, PRKAR1A, CALM3, CALM1, PRKACA, CALM2, PRKACB	2673	25	8621	2.06414	0.980725	0.0433406	0.0401578
REACTOME_PATHWAY	R-MMU-2129379~Molecules associated with elastic fibres	19	0.293391	0.00261539		FBN2, ITGB1, TGFB2, TGFB1, ITGB5, ITGB3, LTBP4, FN1, LTBP2, LTBP3, FBLN2, LTBP1, BMP4, EFEMP2, BMP2, ITGA8, EMILIN3, EMILIN2, ITGAV	2673	32	8621	1.91497	0.983445	0.0440399	0.0408058
REACTOME_PATHWAY	R-MMU-936837~Ion transport by P-type ATPases	28	0.432366	0.00265064		CAMK2B, CAMK2D, CAMK2A, ATP2A3, ATP1A3, ATP2A2, ATP10A, ATP2A1, ATP12A, ATP2C1, CAMK2G, ATP9A, ATP13A1, ATP8B1, ATP11B, ATP1B3, ATP2B2, ATP2B1, ATP11A, ATP1B2, FXYD2, FXYD1, ATP13A4, FXYD7, ATP13A2, CALM3, CALM1, CALM2	2673	54	8621	1.67233	0.984336	0.0441585	0.0409157
REACTOME_PATHWAY	R-MMU-1474290~Collagen formation	34	0.525015	0.00323991		COL17A1, COLGALT2, COL15A1, COL16A1, PCOLCE2, COL11A2, COL12A1, PLOD3, LOXL4, PLOD2, COL19A1, CTSS, LOXL1, LOXL2, ADAMTS2, ADAMTS3, SERPINH1, COLGALT1, COL26A1, COL25A1, COL23A1, P3H2, PCOLCE, P3H3, COL1A1, BMP1, P4HA1, COL4A2, LOX, P4HA2, COL4A1, COL8A2, COL6A6, COL9A3	2673	70	8621	1.56653	0.993792	0.0528511	0.0489699
REACTOME_PATHWAY	R-MMU-9840309~Glycosphingolipid biosynthesis	13	0.200741	0.00378851		B3GALNT1, GAL3ST1, CERK, UGT8A, ST8SIA5, B4GALNT1, B4GALT6, A4GALT, ST6GALNAC5, ST3GAL2, B4GALT5, ST6GALNAC6, ST3GAL3	2673	19	8621	2.20673	0.997379	0.0611629	0.0566714
REACTOME_PATHWAY	R-MMU-3928665~EPH-ephrin mediated repulsion of cells	19	0.293391	0.0041046		VAV3, EPHB6, EPHA4, EPHA7, YES1, EPHA10, SRC, EFNA5, VAV2, APH1A, EFNA3, EFNA2, RAC1, EPHA1, EPHB2, EPHB1, EPHB4, EPHA2, EPHB3	2673	33	8621	1.85694	0.998405	0.0649273	0.0601594
REACTOME_PATHWAY	R-MMU-1236394~Signaling by ERBB4	19	0.293391	0.0041046		YAP1, STAT5A, SRC, WWP1, NRG1, PIK3R1, ESR1, APH1A, ITCH, NRG3, ERBB3, PIK3CA, ERBB4, NEDD4, UBC, GRB2, KRAS, SOS1, HBEGF	2673	33	8621	1.85694	0.998405	0.0649273	0.0601594
REACTOME_PATHWAY	R-MMU-3928663~EPHA-mediated growth cone collapse	12	0.1853	0.0042639		EPHA4, EPHA7, EFNA3, YES1, EFNA2, EPHA10, SRC, EFNA5, EPHA1, NGEF, RHOA, EPHA2	2673	17	8621	2.27662	0.998759	0.0667726	0.0618691
REACTOME_PATHWAY	R-MMU-1433557~Signaling by SCF-KIT	21	0.324274	0.00437817		STAT5A, STAT5B, YES1, SRC, PTPN11, PIK3R2, PRKCA, PIK3R1, CBL, FER, PIK3CA, KITL, CHEK1, KIT, GRB10, GRB2, KRAS, RAC1, JAK2, SOS1, SH2B2	2673	38	8621	1.78236	0.998963	0.0672177	0.0622816
REACTOME_PATHWAY	R-MMU-5654741~Signaling by FGFR3	21	0.324274	0.00437817		GALNT3, SRC, GAB1, PTPN11, FRS2, BRAF, PIK3R1, CBL, FRS3, FGF5, FGF16, PPP2CB, FGF9, PIK3CA, MKNK1, UBC, FGF20, SPRY2, GRB2, KRAS, SOS1	2673	38	8621	1.78236	0.998963	0.0672177	0.0622816
REACTOME_PATHWAY	R-MMU-421270~Cell-cell junction organization	25	0.386041	0.00448709		PARD6G, PVR, ACTG1, CDH6, CDH4, PARD6B, CDH3, CDH2, CDH1, CTNNA1, CDH24, CADM1, CADM2, AFDN, SDK1, ZEB2, ILF3, SP1, PARD3, CDH11, NECTIN3, SDK2, NECTIN2, CDH18, NECTIN1	2673	48	8621	1.6798	0.999126	0.0682211	0.0632113
REACTOME_PATHWAY	R-MMU-525793~Myogenesis	15	0.231624	0.00499868		TCF12, MAPK14, MAPK12, CDC42, MAPK11, CDH4, CDH2, BOC, CTNNA1, ABL1, TCF4, CTNNA2, TCF3, MEF2D, CDON	2673	24	8621	2.01576	0.999609	0.0752686	0.0697412
REACTOME_PATHWAY	R-MMU-400685~Sema4D in semaphorin signaling	10	0.154416	0.00511864		ARHGEF11, SEMA4D, ROCK2, ERBB2, PLXNB1, RAC1, RHOC, RHOA, ARHGAP35, RHOB	2673	13	8621	2.48093	0.999677	0.0763408	0.0707347
REACTOME_PATHWAY	R-MMU-76009~Platelet Aggregation (Plug Formation)	20	0.308833	0.0052198		PTPN1, SYK, SRC, PDPK1, ITGB3, FN1, ADRA2C, RASGRP2, PTK2, ADRA2A, COL1A1, RAP1B, RAP1A, AKT1, GRB2, SOS1, CRK, RAPGEF3, BCAR1, RAPGEF4	2673	36	8621	1.79179	0.999724	0.0763944	0.0707844
REACTOME_PATHWAY	R-MMU-3928662~EPHB-mediated forward signaling	20	0.308833	0.0052198		ACTR3, EPHB6, YES1, ROCK2, SRC, ARHGEF28, ITSN1, ARPC5, KALRN, GRIN2B, PTK2, RHOA, ACTG1, GRIN1, CDC42, RAC1, EPHB2, EPHB1, EPHB4, EPHB3	2673	36	8621	1.79179	0.999724	0.0763944	0.0707844
REACTOME_PATHWAY	R-MMU-383280~Nuclear Receptor transcription pathway	25	0.386041	0.00624926		RARG, THRA, RORA, NR2E1, NR2C2, NR3C1, NR2C1, RXRA, NRBF2, ESRRA, NR1H2, ESRRB, NR2F1, ESR1, NR2F6, NR4A2, NR5A1, NCOR2, NR4A1, NR4A3, NR5A2, RARA, PPARG, PPARA, PPARD	2673	49	8621	1.64552	0.999945	0.089783	0.0831897
REACTOME_PATHWAY	R-MMU-201556~Signaling by ALK	13	0.200741	0.00681993		ALK, HDAC2, HDAC3, IRS1, PIK3R2, PIK3R1, PIK3CA, PTPRZ1, MDK, EP300, ALKAL2, ALKAL1, JAK3	2673	20	8621	2.09639	0.999978	0.0952138	0.0882217
REACTOME_PATHWAY	R-MMU-9634597~GPER1 signaling	16	0.247066	0.00687047		ITGB1, FN1, GNG12, GNG11, GNG10, PRKAR1B, PRKAR1A, GNG4, GNB2, GPER1, GNB1, GNB4, GNAS, ITGA5, PRKACA, PRKACB	2673	27	8621	1.91124	0.99998	0.0952138	0.0882217
REACTOME_PATHWAY	R-MMU-186763~Downstream signal transduction	16	0.247066	0.00687047		STAT5A, STAT5B, SRC, PDGFB, PDGFA, PTPN11, PIK3R2, PIK3R1, PIK3CA, NCK2, GRB2, KRAS, SOS1, CRK, BCAR1, NCK1	2673	27	8621	1.91124	0.99998	0.0952138	0.0882217
REACTOME_PATHWAY	R-MMU-418346~Platelet homeostasis	34	0.525015	0.00722215		PDE1B, ATP2A3, ATP2A2, ITPR2, ATP2A1, SLC8A2, PPP2CB, PDE11A, GNG10, PPP2R1B, GNG4, PPP2R5E, NOS2, TRPC3, PDE2A, PPP2R5B, PPP2R5A, ATP2B2, PTPN11, ATP2B1, PPP2R5C, GNG12, MAPK14, GNG11, PDE10A, GNB2, GNB1, GNAS, GNB4, PDE5A, CALM3, CALM1, CALM2, PDE9A	2673	73	8621	1.50215	0.999988	0.097499	0.0903391
REACTOME_PATHWAY	R-MMU-1483255~PI Metabolism	34	0.525015	0.00722215		ARF3, PI4K2B, MTMR2, MTMR12, MTMR14, PTEN, PIK3CD, PIK3R2, PIK3R1, PIK3C2A, MTMR4, PIK3R6, MTM1, MTMR7, PIK3C2B, PIP4P1, INPP5F, PIP4K2A, PIP5K1C, ENPP6, SBF1, RAB4A, PLEKHA1, PLEKHA5, PLEKHA6, PLEKHA3, SYNJ2, PTPN13, PLEKHA8, RUFY1, PIKFYVE, PIK3CA, PNPLA6, RAB5A	2673	73	8621	1.50215	0.999988	0.097499	0.0903391
REACTOME_PATHWAY	R-MMU-8939243~RUNX1 interacts with co-factors whose precise effect on RUNX1 targets is not known	18	0.277949	0.00743302		SMARCE1, SMARCD1, SMARCC1, PHC2, CBX6, SMARCB1, SMARCD3, CBX4, ACTL6B, CBX2, ARID1A, BMI1, PHC3, RNF2, HIPK2, SCMH1, EP300, YAF2	2673	32	8621	1.81418	0.999992	0.098645	0.091401
REACTOME_PATHWAY	R-MMU-381676~Glucagon-like Peptide-1 (GLP1) regulates insulin secretion	18	0.277949	0.00743302		GLP1R, KCNB1, KCNC2, ITPR2, GNG12, GNG11, GNG10, RAP1A, GNG4, GNB2, KCNS3, GNB1, GNB4, GNAS, PRKACA, PRKACB, RAPGEF3, RAPGEF4	2673	32	8621	1.81418	0.999992	0.098645	0.091401
REACTOME_PATHWAY	R-MMU-2173793~Transcriptional activity of SMAD2/SMAD3:SMAD4 heterotrimer	20	0.308833	0.00765572		SMAD2, WWTR1, SMAD4, TGIF2, SMAD3, SMURF2, USP9X, UBE2D3, FURIN, SMAD7, CDK9, NCOR2, PPM1A, CDK8, TFDP1, SP1, UBC, SKIL, TRIM33, RNF111	2673	37	8621	1.74336	0.999994	0.100747	0.0933484
REACTOME_PATHWAY	R-MMU-2029482~Regulation of actin dynamics for phagocytic cup formation	27	0.416924	0.00810384		NCKAP1, CYFIP1, WIPF1, BRK1, ACTG1, CDC42, ABL1, RAC1, WASF1, NCK1, ACTR3, VAV3, SYK, LIMK1, ARPC5, BAIAP2, PTK2, VAV2, MYO1C, ABI1, ELMO1, MYH9, ELMO2, GRB2, CD247, FCGR2B, CRK	2673	55	8621	1.58329	0.999997	0.105755	0.0979889
REACTOME_PATHWAY	R-MMU-451326~Activation of kainate receptors upon glutamate binding	17	0.262508	0.00887888		GRIK5, GRIK3, GRIK4, GNG12, GNG11, DLG1, GNG10, DLG3, DLG4, GNG4, GNB2, GNB1, GNB4, CALM3, PLCB1, CALM1, CALM2	2673	30	8621	1.82762	0.999999	0.112062	0.103833
REACTOME_PATHWAY	R-MMU-446353~Cell-extracellular matrix interactions	11	0.169858	0.00912255		VASP, ITGB1, FBLIM1, ACTN1, PXN, TESK1, ILK, FLNC, FERMT2, LIMS2, ACTG1	2673	16	8621	2.21734	0.999999	0.112062	0.103833
REACTOME_PATHWAY	R-MMU-3000170~Syndecan interactions	11	0.169858	0.00912255		ITGB1, TGFB1, ITGB5, ITGB4, ITGB3, SDC3, FN1, SDC1, ITGA6, ITGAV, PRKCA	2673	16	8621	2.21734	0.999999	0.112062	0.103833
REACTOME_PATHWAY	R-MMU-1296072~Voltage gated Potassium channels	21	0.324274	0.00913445		KCNG1, KCNH2, KCNH3, KCNF1, KCNH4, KCNG4, KCNC1, KCND2, KCNB1, KCNC2, KCND3, KCNH8, KCNC3, KCNC4, KCNA3, KCNA7, KCNQ1, KCNS3, KCNQ4, KCNQ5, KCNH1	2673	40	8621	1.69324	0.999999	0.112062	0.103833
REACTOME_PATHWAY	R-MMU-6804757~Regulation of TP53 Degradation	19	0.293391	0.00915959		USP7, RNF34, PDPK1, PPP2R5C, MTOR, CCNA1, PPP2CB, PPP2R1B, UBC, AKT3, CDK2, MLST8, CDK1, MDM2, AKT1, MDM4, RICTOR, SGK1, RFFL	2673	35	8621	1.75083	0.999999	0.112062	0.103833
REACTOME_PATHWAY	R-MMU-6806003~Regulation of TP53 Expression and Degradation	19	0.293391	0.00915959		USP7, RNF34, PDPK1, PPP2R5C, MTOR, CCNA1, PPP2CB, PPP2R1B, UBC, AKT3, CDK2, MLST8, CDK1, MDM2, AKT1, MDM4, RICTOR, SGK1, RFFL	2673	35	8621	1.75083	0.999999	0.112062	0.103833
REACTOME_PATHWAY	R-MMU-350054~Notch-HLH transcription pathway	14	0.216183	0.00967632		HDAC4, NOTCH3, HDAC2, HDAC3, NOTCH1, MAML1, NOTCH4, RBPJ, HDAC7, NCOR2, KAT2B, KAT2A, TBL1XR1, MAML3	2673	23	8621	1.96317	1	0.115673	0.107178
REACTOME_PATHWAY	R-MMU-975576~N-glycan antennae elongation in the medial/trans-Golgi	14	0.216183	0.00967632		B4GALT2, ST8SIA2, ST8SIA3, FUT8, MAN2A2, MAN2A1, MGAT4A, MGAT4B, CHST10, ST3GAL4, MGAT2, B4GALT6, B4GALT4, B4GALT5	2673	23	8621	1.96317	1	0.115673	0.107178

## Sheet: legend
DAVID Gene Annotation analysis (Huang da et al, 2009b; Sherman et al., 2022) of peak called in annotated transcriptional start sites from ChIP-seq that was performed on splenic B220+ cells from MIZ-1WT and MIZ-1DPOZ mice using a-Miz-1 antibody.
