# Supplementary material for: MIZ-1 controls transcriptional programs required for BCR signaling, actin dynamics, and naïve B cell survival
Source: Front Immunol. 2026 Mar 27;17:1758550. doi: 10.3389/fimmu.2026.1758550 (PMC13067367; doi:10.3389/fimmu.2026.1758550)
Supplement: Supplementary Table 2 — Lists of genes used to build heatmaps [file Table2.xlsx]

## Sheet: list of functions_BCR
genes included in these molecular pathways were used to establish the list of genes_BCR
SIG_BCR_SIGNALING_PATHWAY
PID_BCR_5PATHWAY
REACTOME_ANTIGEN_ACTIVATES_B_CELL_RECEPTOR_BCR_LEADING_TO_GENERATION_OF_SECOND_MESSENGERS
ST_B_CELL_ANTIGEN_RECEPTOR
KEGG_B_CELL_RECEPTOR_SIGNALING_PATHWAY
BIOCARTA_BCR_PATHWAY
REACTOME_SIGNALING_BY_THE_B_CELL_RECEPTOR_BCR
GOCC_IMMUNOGLOBULIN_COMPLEX
GOBP_ANTIGEN_PROCESSING_AND_PRESENTATION
GOBP_B_CELL_RECEPTOR_SIGNALING_PATHWAY

## Sheet: list of genes_BCR
genes with RPM over 30
ensembl	symbol
ENSMUSG00000025491	Ifitm1
ENSMUSG00000027296	Itpka
ENSMUSG00000002059	Rab34
ENSMUSG00000030865	Chp2
ENSMUSG00000032839	Trpc1
ENSMUSG00000087642	Ighe
ENSMUSG00000040152	Thbs1
ENSMUSG00000068129	Cst7
ENSMUSG00000020681	Ace
ENSMUSG00000090077	Lime1
ENSMUSG00000026011	Ctla4
ENSMUSG00000026536	Mnda
ENSMUSG00000083282	Ctsf
ENSMUSG00000026417	Pigr
ENSMUSG00000096498	Ighv2-5
ENSMUSG00000032462	Pik3cb
ENSMUSG00000053977	Cd8a
ENSMUSG00000028698	Pik3r3
ENSMUSG00000005057	Sh2b2
ENSMUSG00000076598	Igkv3-7
ENSMUSG00000095889	Ighv1-58
ENSMUSG00000063065	Mapk3
ENSMUSG00000056673	Kdm5d
ENSMUSG00000055994	Nod2
ENSMUSG00000079685	Ulbp1
ENSMUSG00000021108	Prkch
ENSMUSG00000039952	Dag1
ENSMUSG00000031875	Cmtm3
ENSMUSG00000020395	Itk
ENSMUSG00000019832	Rab32
ENSMUSG00000041439	Mfsd6
ENSMUSG00000032966	Fkbp1a
ENSMUSG00000024959	Bad
ENSMUSG00000049686	Orai1
ENSMUSG00000009406	Elk1
ENSMUSG00000061731	Ext1
ENSMUSG00000026471	Mr1
ENSMUSG00000059714	Flot1
ENSMUSG00000061981	Flot2
ENSMUSG00000030595	Nfkbib
ENSMUSG00000004552	Ctse
ENSMUSG00000042419	Nfkbil1
ENSMUSG00000094502	Ighv1-69
ENSMUSG00000025499	Hras
ENSMUSG00000027544	Nfatc2
ENSMUSG00000058715	Fcer1g
ENSMUSG00000076695	Ighv1-18
ENSMUSG00000009681	Bcr
ENSMUSG00000021820	Camk2g
ENSMUSG00000039899	Fgl2
ENSMUSG00000050965	Prkca
ENSMUSG00000032202	Rab27a
ENSMUSG00000022193	Psmb5
ENSMUSG00000031834	Pik3r2
ENSMUSG00000039067	Psmd7
ENSMUSG00000018774	Cd68
ENSMUSG00000020901	Pik3r5
ENSMUSG00000022659	Gcsam
ENSMUSG00000025217	Btrc
ENSMUSG00000000903	Vpreb3
ENSMUSG00000021477	Ctsl
ENSMUSG00000021285	Ppp1r13b
ENSMUSG00000023170	Gps2
ENSMUSG00000038213	Tapbpl
ENSMUSG00000000409	Lck
ENSMUSG00000024241	Sos1
ENSMUSG00000038848	Ythdf1
ENSMUSG00000006611	Hfe
ENSMUSG00000017428	Psmd11
ENSMUSG00000033721	Vav3
ENSMUSG00000034801	Sos2
ENSMUSG00000021936	Mapk8
ENSMUSG00000025986	Slc39a10
ENSMUSG00000020275	Rel
ENSMUSG00000003873	Bax
ENSMUSG00000058099	Nfam1
ENSMUSG00000030265	Kras
ENSMUSG00000027893	Ahcyl1
ENSMUSG00000032475	Nck1
ENSMUSG00000030987	Stim1
ENSMUSG00000057177	Gsk3a
ENSMUSG00000039747	Orai2
ENSMUSG00000024927	Rela
ENSMUSG00000042626	Shc1
ENSMUSG00000030793	Pycard
ENSMUSG00000008496	Pou2f2
ENSMUSG00000076614	Ighg1
ENSMUSG00000020386	Sar1b
ENSMUSG00000035356	Nfkbiz
ENSMUSG00000028932	Psmc2
ENSMUSG00000021250	Fos
ENSMUSG00000030704	Rab6a
ENSMUSG00000028837	Psmb2
ENSMUSG00000076615	Ighg3
ENSMUSG00000027164	Traf6
ENSMUSG00000026177	Slc11a1
ENSMUSG00000059923	Grb2
ENSMUSG00000059323	Tonsl
ENSMUSG00000038160	Atg5
ENSMUSG00000017221	Psmd3
ENSMUSG00000056999	Ide
ENSMUSG00000038058	Nod1
ENSMUSG00000019843	Fyn
ENSMUSG00000034652	Cd300a
ENSMUSG00000022812	Gsk3b
ENSMUSG00000004056	Akt2
ENSMUSG00000016933	Plcg1
ENSMUSG00000000711	Rab5b
ENSMUSG00000068749	Psma5
ENSMUSG00000020708	Psmc5
ENSMUSG00000014077	Chp1
ENSMUSG00000021892	Sh3bp5
ENSMUSG00000020720	Psmd12
ENSMUSG00000068335	Dok1
ENSMUSG00000030603	Psmc4
ENSMUSG00000002983	Relb
ENSMUSG00000029518	Rab35
ENSMUSG00000033016	Nfatc1
ENSMUSG00000069744	Psmb3
ENSMUSG00000021816	Ppp3cb
ENSMUSG00000033953	Ppp3r1
ENSMUSG00000020271	Fbxw11
ENSMUSG00000038855	Itpkb
ENSMUSG00000001847	Rac1
ENSMUSG00000026750	Psmb7
ENSMUSG00000026842	Abl1
ENSMUSG00000025487	Psmd13
ENSMUSG00000019699	Akt3
ENSMUSG00000018286	Psmb6
ENSMUSG00000003847	Nfat5
ENSMUSG00000030105	Arl8b
ENSMUSG00000031264	Btk
ENSMUSG00000021737	Psmd6
ENSMUSG00000036526	Card11
ENSMUSG00000028191	Bcl10
ENSMUSG00000028284	Map3k7
ENSMUSG00000037405	Icam1
ENSMUSG00000027843	Ptpn22
ENSMUSG00000035027	Map2k2
ENSMUSG00000021178	Psmc1
ENSMUSG00000037944	Ccr7
ENSMUSG00000040268	Plekha1
ENSMUSG00000021832	Psmc6
ENSMUSG00000021686	Ap3b1
ENSMUSG00000026229	Psmd1
ENSMUSG00000022092	Ppp3cc
ENSMUSG00000023947	Nfkbie
ENSMUSG00000052684	Jun
ENSMUSG00000032301	Psma4
ENSMUSG00000020573	Pik3cg
ENSMUSG00000030591	Psmd8
ENSMUSG00000060073	Psma3
ENSMUSG00000053436	Mapk14
ENSMUSG00000021549	Rasa1
ENSMUSG00000000441	Raf1
ENSMUSG00000026914	Psmd14
ENSMUSG00000004221	Ikbkg
ENSMUSG00000021024	Psma6
ENSMUSG00000036943	Rab8b
ENSMUSG00000020198	Ap3d1
ENSMUSG00000003379	Cd79a
ENSMUSG00000025017	Pik3ap1
ENSMUSG00000028159	Dapp1
ENSMUSG00000027852	Nras
ENSMUSG00000027566	Psma7
ENSMUSG00000031902	Nfatc3
ENSMUSG00000024122	Pdpk1
ENSMUSG00000024339	Tap2
ENSMUSG00000002102	Psmc3
ENSMUSG00000031165	Was
ENSMUSG00000015671	Psma2
ENSMUSG00000027248	Pdia3
ENSMUSG00000033335	Dnm2
ENSMUSG00000030751	Psma1
ENSMUSG00000038910	Plcl2
ENSMUSG00000026656	Fcgr2b
ENSMUSG00000027347	Rasgrp1
ENSMUSG00000027508	Pag1
ENSMUSG00000020671	Rab10
ENSMUSG00000005779	Psmb4
ENSMUSG00000019505	Ubb
ENSMUSG00000035941	Ibtk
ENSMUSG00000090137	Uba52
ENSMUSG00000025199	Chuk
ENSMUSG00000037337	Map4k1
ENSMUSG00000021583	Erap1
ENSMUSG00000029217	Tec
ENSMUSG00000029254	Stap1
ENSMUSG00000024696	Lpxn
ENSMUSG00000040751	Lat2
ENSMUSG00000031838	Ifi30
ENSMUSG00000006998	Psmd2
ENSMUSG00000021025	Nfkbia
ENSMUSG00000029686	Cul1
ENSMUSG00000057329	Bcl2
ENSMUSG00000014769	Psmb1
ENSMUSG00000031537	Ikbkb
ENSMUSG00000036438	Calm2
ENSMUSG00000027665	Pik3ca
ENSMUSG00000074698	Csnk2a1
ENSMUSG00000022216	Psme1
ENSMUSG00000041417	Pik3r1
ENSMUSG00000039316	Rftn1
ENSMUSG00000019370	Calm3
ENSMUSG00000040990	Sh3kbp1
ENSMUSG00000023845	Lnpep
ENSMUSG00000009621	Vav2
ENSMUSG00000025225	Nfkb2
ENSMUSG00000071042	Rasgrp3
ENSMUSG00000063358	Mapk1
ENSMUSG00000028161	Ppp3ca
ENSMUSG00000046805	Mpeg1
ENSMUSG00000004936	Map2k1
ENSMUSG00000008348	Ubc
ENSMUSG00000039936	Pik3cd
ENSMUSG00000034116	Vav1
ENSMUSG00000032359	Ctsh
ENSMUSG00000037706	Cd81
ENSMUSG00000061132	Blnk
ENSMUSG00000021190	Lgmn
ENSMUSG00000024308	Tapbp
ENSMUSG00000030102	Itpr1
ENSMUSG00000043008	Klhl6
ENSMUSG00000021754	Map3k1
ENSMUSG00000052889	Prkcb
ENSMUSG00000024338	Psmb8
ENSMUSG00000028459	Cd72
ENSMUSG00000030287	Itpr2
ENSMUSG00000028163	Nfkb1
ENSMUSG00000042644	Itpr3
ENSMUSG00000025949	Pikfyve
ENSMUSG00000033220	Rac2
ENSMUSG00000030067	Foxp1
ENSMUSG00000026288	Inpp5d
ENSMUSG00000029084	Cd38
ENSMUSG00000007891	Ctsd
ENSMUSG00000037321	Tap1
ENSMUSG00000034330	Plcg2
ENSMUSG00000013663	Pten
ENSMUSG00000032312	Csk
ENSMUSG00000076937	Iglc2
ENSMUSG00000071866	Ppia
ENSMUSG00000020460	Rps27a
ENSMUSG00000005583	Mef2c
ENSMUSG00000032688	Malt1
ENSMUSG00000042228	Lyn
ENSMUSG00000014453	Blk
ENSMUSG00000003814	Calr
ENSMUSG00000022488	Nckap1l
ENSMUSG00000036908	Unc93b1
ENSMUSG00000037922	Bank1
ENSMUSG00000051506	Wdfy4
ENSMUSG00000001175	Calm1
ENSMUSG00000004266	Ptpn6
ENSMUSG00000030577	Cd22
ENSMUSG00000030724	Cd19
ENSMUSG00000021457	Syk
ENSMUSG00000038642	Ctss
ENSMUSG00000060802	B2m
ENSMUSG00000032035	Ets1
ENSMUSG00000040592	Cd79b
ENSMUSG00000076609	Igkc
ENSMUSG00000026616	Cr2
ENSMUSG00000026395	Ptprc
ENSMUSG00000024673	Ms4a1
ENSMUSG00000024610	Cd74
ENSMUSG00000076617	Ighm

## Sheet: list of functions_actin
genes included in these molecular pathways were used to establish the list of genes_actin
ACTIN_CYTOSKELETON_ORGANIZATION_AND_BIOGENESIS
ACTIN_FILAMENT_BUNDLE_FORMATION
BIOCARTA_RAC1_PATHWAY
BIOCARTA_RHO_PATHWAY
FOCAL_ADHESION
GOBP_ACTIN_FILAMENT_BASED_PROCESS
GOBP_ACTIN_FILAMENT_ORGANIZATION
GOBP_ACTIN_FILAMENT_POLYMERIZATION
GOBP_ACTIN_NUCLEATION
GOBP_ACTIN_POLYMERIZATION_OR_DEPOLYMERIZATION
GOBP_FOCAL_ADHESION_ASSEMBLY
GOBP_REGULATION_OF_ACTIN_FILAMENT_ORGANIZATION
GOBP_REGULATION_OF_ACTIN_FILAMENT_POLYMERIZATION
GOBP_REGULATION_OF_ACTIN_FILAMENT_BASED_PROCESS
GOCC_ACTIN_CYTOSKELETON
GOCC_ACTIN_FILAMENT
KEGG_FOCAL_ADHESION
KEGG_REGULATION_OF_ACTIN_CYTOSKELETON
GOBP_NEGATIVE_REGULATION_OF_ENDOCYTOSIS
GOBP_NEGATIVE_REGULATION_OF_RECEPTOR_MEDIATED_ENDOCYTOSIS
GOBP_POSITIVE_REGULATION_OF_ENDOCYTOSIS
GOBP_POSITIVE_REGULATION_OF_RECEPTOR_MEDIATED_ENDOCYTOSIS
GOBP_RECEPTOR_INTERNALIZATION
GOBP_RECEPTOR_MEDIATED_ENDOCYTOSIS
GOBP_REGULATION_OF_ENDOCYTOSIS
GOBP_REGULATION_OF_RECEPTOR_MEDIATED_ENDOCYTOSIS
GOCC_ENDOSOME
KEGG_ENDOCYTOSIS
BIOCARTA_CDC42RAC_PATHWAY
BIOCARTA_RAC1_PATHWAY
BIOCARTA_RHO_PATHWAY
GO_GTPASE_REGULATOR_ACTIVITY
GO_RHO_GUANYL_NUCLEOTIDE_EXCHANGE_FACTOR_ACTIVITY
GOBP_ACTIVATION_OF_GTPASE_ACTIVITY
GOBP_CDC42_PROTEIN_SIGNAL_TRANSDUCTION
GOBP_NEGATIVE_REGULATION_OF_GTPASE_ACTIVITY
GOBP_NEGATIVE_REGULATION_OF_SMALL_GTPASE_MEDIATED_SIGNAL_TRANSDUCTION
GOBP_POSITIVE_REGULATION_OF_GTPASE_ACTIVITY
GOBP_POSITIVE_REGULATION_OF_SMALL_GTPASE_MEDIATED_SIGNAL_TRANSDUCTION
GOBP_RAC_PROTEIN_SIGNAL_TRANSDUCTION
GOBP_REGULATION_OF_GTPASE_ACTIVITY
GOBP_REGULATION_OF_SMALL_GTPASE_MEDIATED_SIGNAL_TRANSDUCTION
GOBP_RHO_PROTEIN_SIGNAL_TRANSDUCTION
GOBP_SMALL_GTPASE_MEDIATED_SIGNAL_TRANSDUCTION
GOMF_G_PROTEIN_ACTIVITY
GOMF_GTPASE_ACTIVATOR_ACTIVITY
GOMF_GUANYL_NUCLEOTIDE_EXCHANGE_FACTOR_ACTIVITY
RAS_GTPASE_ACTIVATOR_ACTIVITY
REACTOME_CDC42_GTPASE_CYCLE
REACTOME_RAC1_GTPASE_CYCLE
REACTOME_RAC2_GTPASE_CYCLE
REACTOME_RAC3_GTPASE_CYCLE
REACTOME_RHO_GTPASE_CYCLE
REACTOME_RHOA_GTPASE_CYCLE
REACTOME_RHOB_GTPASE_CYCLE
REACTOME_RHOC_GTPASE_CYCLE
REACTOME_RHOD_GTPASE_CYCLE
REACTOME_RHOF_GTPASE_CYCLE
REACTOME_RHOG_GTPASE_CYCLE
REACTOME_RHOH_GTPASE_CYCLE
REACTOME_RHOJ_GTPASE_CYCLE
REACTOME_RHOQ_GTPASE_CYCLE
REACTOME_SIGNALING_BY_RHO_GTPASES
REGULATION_OF_RHO_GTPASE_ACTIVITY
RHO_GTPASE_ACTIVATOR_ACTIVITY
SMALL_GTPASE_REGULATOR_ACTIVITY

## Sheet: list of genes_actin
genes with RPM over 30
ensembl	symbol
ENSMUSG00000027322	Siglec1
ENSMUSG00000079355	Ackr4
ENSMUSG00000043895	S1pr2
ENSMUSG00000031451	Gas6
ENSMUSG00000026683	Nuf2
ENSMUSG00000042453	Reln
ENSMUSG00000006611	Hfe
ENSMUSG00000028763	Hspg2
ENSMUSG00000025044	Msr1
ENSMUSG00000023022	Lima1
ENSMUSG00000044337	Ackr3
ENSMUSG00000027715	Ccna2
ENSMUSG00000073418	C4b
ENSMUSG00000035283	Adrb1
ENSMUSG00000022817	Itgb5
ENSMUSG00000024371	C2
ENSMUSG00000038235	F11r
ENSMUSG00000045763	Basp1
ENSMUSG00000027379	Bub1
ENSMUSG00000027883	Gpsm2
ENSMUSG00000030867	Plk1
ENSMUSG00000031523	Dlc1
ENSMUSG00000027253	Lrp4
ENSMUSG00000028678	Kif2c
ENSMUSG00000055013	Agap1
ENSMUSG00000068747	Sort1
ENSMUSG00000026605	Cenpf
ENSMUSG00000020330	Hmmr
ENSMUSG00000001270	Ckb
ENSMUSG00000034652	Cd300a
ENSMUSG00000002602	Axl
ENSMUSG00000027624	Epb4.1l1
ENSMUSG00000099517	Hist1h3g
ENSMUSG00000040722	Scamp5
ENSMUSG00000038665	Dgki
ENSMUSG00000019944	Rhobtb1
ENSMUSG00000026153	Fam135a
ENSMUSG00000045328	Cenpe
ENSMUSG00000095028	Sirpb1b
ENSMUSG00000031078	Cttn
ENSMUSG00000040249	Lrp1
ENSMUSG00000044201	Cdc25c
ENSMUSG00000079293	Clec7a
ENSMUSG00000014361	Mertk
ENSMUSG00000026177	Slc11a1
ENSMUSG00000021200	Asb2
ENSMUSG00000020053	Igf1
ENSMUSG00000024663	Rab3il1
ENSMUSG00000035459	Stab2
ENSMUSG00000024044	Epb4.1l3
ENSMUSG00000039470	Zdhhc2
ENSMUSG00000029414	Kntc1
ENSMUSG00000025492	Ifitm3
ENSMUSG00000000530	Acvrl1
ENSMUSG00000069310	Hist1h3c
ENSMUSG00000037902	Sirpa
ENSMUSG00000095788	Sirpb1a
ENSMUSG00000005268	Prlr
ENSMUSG00000062727	Hist1h2bk
ENSMUSG00000006398	Cdc20
ENSMUSG00000026712	Mrc1
ENSMUSG00000024621	Csf1r
ENSMUSG00000017716	Birc5
ENSMUSG00000038943	Prc1
ENSMUSG00000024049	Myom1
ENSMUSG00000001552	Jup
ENSMUSG00000032827	Ppp1r9a
ENSMUSG00000021697	Depdc1b
ENSMUSG00000041498	Kif14
ENSMUSG00000036353	P2ry12
ENSMUSG00000062593	Lilrb4
ENSMUSG00000028556	Dock7
ENSMUSG00000021687	Scamp1
ENSMUSG00000026131	Dst
ENSMUSG00000074476	Spc24
ENSMUSG00000025702	March8
ENSMUSG00000040084	Bub1b
ENSMUSG00000041075	Fzd7
ENSMUSG00000020709	Adap2
ENSMUSG00000026039	Sgol2
ENSMUSG00000038244	Mical2
ENSMUSG00000001768	Rin2
ENSMUSG00000035954	Dock4
ENSMUSG00000018774	Cd68
ENSMUSG00000032496	Ltf
ENSMUSG00000024164	C3
ENSMUSG00000025810	Nrp1
ENSMUSG00000058715	Fcer1g
ENSMUSG00000025154	Arhgap19
ENSMUSG00000022018	Rgcc
ENSMUSG00000026193	Fn1
ENSMUSG00000074802	Gas2l3
ENSMUSG00000041362	4930506M07Rik
ENSMUSG00000026358	Rgs1
ENSMUSG00000036606	Plxnb2
ENSMUSG00000022892	App
ENSMUSG00000024397	Aif1
ENSMUSG00000028068	Iqgap3
ENSMUSG00000039115	Itga9
ENSMUSG00000031639	Tlr3
ENSMUSG00000040522	Tlr8
ENSMUSG00000027695	Pld1
ENSMUSG00000027488	Snta1
ENSMUSG00000019194	Scn1b
ENSMUSG00000028873	Cdca8
ENSMUSG00000030084	Plxna1
ENSMUSG00000046410	Kcnk6
ENSMUSG00000004633	Chn2
ENSMUSG00000047798	Cd300lf
ENSMUSG00000022788	Fgd4
ENSMUSG00000036777	Anln
ENSMUSG00000027326	Casc5
ENSMUSG00000070369	Itgad
ENSMUSG00000060591	Ifitm2
ENSMUSG00000069300	Hist1h2bj
ENSMUSG00000026991	Pkp4
ENSMUSG00000024533	Spire1
ENSMUSG00000027962	Vcam1
ENSMUSG00000014813	Stc1
ENSMUSG00000032826	Ank2
ENSMUSG00000037820	Tgm2
ENSMUSG00000022883	Robo1
ENSMUSG00000026390	Marco
ENSMUSG00000052270	Fpr2
ENSMUSG00000033788	Dysf
ENSMUSG00000031709	Tbc1d9
ENSMUSG00000020897	Aurkb
ENSMUSG00000045664	Cdc42ep2
ENSMUSG00000001473	Tubb6
ENSMUSG00000052336	Cx3cr1
ENSMUSG00000026235	Epha4
ENSMUSG00000001128	Cfp
ENSMUSG00000079553	Kifc1
ENSMUSG00000036223	Ska1
ENSMUSG00000040713	Creg1
ENSMUSG00000066952	Myo1h
ENSMUSG00000037411	Serpine1
ENSMUSG00000002985	Apoe
ENSMUSG00000007891	Ctsd
ENSMUSG00000049932	H2afx
ENSMUSG00000022272	Myo10
ENSMUSG00000074677	Sirpb1c
ENSMUSG00000037410	Tbc1d2b
ENSMUSG00000015143	Actn1
ENSMUSG00000009292	Trpm2
ENSMUSG00000020841	Cpd
ENSMUSG00000040146	Rgl3
ENSMUSG00000023940	Sgol1
ENSMUSG00000062127	Cttnbp2nl
ENSMUSG00000044042	Fmn1
ENSMUSG00000031712	Il15
ENSMUSG00000039831	Arhgap29
ENSMUSG00000025855	Prkar1b
ENSMUSG00000002108	Nr1h3
ENSMUSG00000053702	Nebl
ENSMUSG00000030774	Pak1
ENSMUSG00000031385	Plxnb3
ENSMUSG00000042284	Itga1
ENSMUSG00000021714	Cenpk
ENSMUSG00000036053	Fmnl2
ENSMUSG00000021939	Ctsb
ENSMUSG00000006301	Tmbim1
ENSMUSG00000030516	Tjp1
ENSMUSG00000041695	Kcnj2
ENSMUSG00000031262	Cenpi
ENSMUSG00000061615	Hist1h2ab
ENSMUSG00000023015	Racgap1
ENSMUSG00000069267	Hist1h3b
ENSMUSG00000029381	Shroom3
ENSMUSG00000041895	Wipi1
ENSMUSG00000062312	Erbb2
ENSMUSG00000026880	Stom
ENSMUSG00000095217	Hist1h2bn
ENSMUSG00000018417	Myo1b
ENSMUSG00000054364	Rhob
ENSMUSG00000098188	Sowahc
ENSMUSG00000032231	Anxa2
ENSMUSG00000004814	Ccl24
ENSMUSG00000040564	Apoc1
ENSMUSG00000021279	Cdc42bpb
ENSMUSG00000034201	Gas2l1
ENSMUSG00000030342	Cd9
ENSMUSG00000058325	Dock1
ENSMUSG00000081534	Slc48a1
ENSMUSG00000069274	Hist1h4f
ENSMUSG00000032400	Zwilch
ENSMUSG00000024781	Lipa
ENSMUSG00000024451	Arap3
ENSMUSG00000021013	Ttc8
ENSMUSG00000047037	Nipa1
ENSMUSG00000051439	Cd14
ENSMUSG00000068101	Cenpm
ENSMUSG00000020388	Pdlim4
ENSMUSG00000038740	Mvb12b
ENSMUSG00000029516	Cit
ENSMUSG00000037936	Scarb1
ENSMUSG00000037224	Zfyve28
ENSMUSG00000027699	Ect2
ENSMUSG00000049493	Pls1
ENSMUSG00000028832	Stmn1
ENSMUSG00000006219	Fblim1
ENSMUSG00000037031	Tspan15
ENSMUSG00000033577	Myo6
ENSMUSG00000041729	Coro2b
ENSMUSG00000033083	Tbc1d4
ENSMUSG00000031504	Rab20
ENSMUSG00000042826	Fgf11
ENSMUSG00000031441	Atp11a
ENSMUSG00000006930	Hap1
ENSMUSG00000036585	Fgf1
ENSMUSG00000022021	Diap3
ENSMUSG00000024660	Incenp
ENSMUSG00000038371	Sbf2
ENSMUSG00000039199	Zdhhc1
ENSMUSG00000019832	Rab32
ENSMUSG00000038807	Rap1gap2
ENSMUSG00000064288	Hist1h4k
ENSMUSG00000045273	Cenph
ENSMUSG00000029581	Fscn1
ENSMUSG00000000489	Pdgfb
ENSMUSG00000031129	Slc9a9
ENSMUSG00000063354	Slc39a4
ENSMUSG00000004655	Aqp1
ENSMUSG00000039178	Tbc1d19
ENSMUSG00000030789	Itgax
ENSMUSG00000101972	Hist1h3i
ENSMUSG00000062866	Phactr2
ENSMUSG00000094338	Hist1h2bl
ENSMUSG00000028007	Snx7
ENSMUSG00000001930	Vwf
ENSMUSG00000013611	Snx31
ENSMUSG00000048234	Rnf149
ENSMUSG00000029361	Nos1
ENSMUSG00000031139	Mcf2
ENSMUSG00000031756	Cenpn
ENSMUSG00000028864	Hgf
ENSMUSG00000019889	Ptprk
ENSMUSG00000039953	Clstn1
ENSMUSG00000027646	Src
ENSMUSG00000078954	Arhgap8
ENSMUSG00000041936	Agrn
ENSMUSG00000035873	Pawr
ENSMUSG00000021391	Cenpp
ENSMUSG00000002992	Apoc2
ENSMUSG00000018924	Alox15
ENSMUSG00000004451	Ralb
ENSMUSG00000021190	Lgmn
ENSMUSG00000014932	Yes1
ENSMUSG00000099583	Hist1h3d
ENSMUSG00000026672	Optn
ENSMUSG00000034708	Grn
ENSMUSG00000029408	Abcb9
ENSMUSG00000044252	Osbpl1a
ENSMUSG00000052698	Tln2
ENSMUSG00000032470	Mras
ENSMUSG00000023274	Cd4
ENSMUSG00000028175	Depdc1a
ENSMUSG00000037962	Fam101a
ENSMUSG00000051517	Arhgef39
ENSMUSG00000045094	Arhgef37
ENSMUSG00000020599	Rgs9
ENSMUSG00000052688	5430435G22Rik
ENSMUSG00000022231	Sema5a
ENSMUSG00000049608	Gpr55
ENSMUSG00000031502	Col4a1
ENSMUSG00000026490	Cdc42bpa
ENSMUSG00000061578	Ksr2
ENSMUSG00000034573	Ptpn13
ENSMUSG00000026727	Rsu1
ENSMUSG00000072115	Ang
ENSMUSG00000054855	Rnd1
ENSMUSG00000067455	Hist1h4j
ENSMUSG00000041444	Arhgap32
ENSMUSG00000027173	Depdc7
ENSMUSG00000001089	Luzp1
ENSMUSG00000014158	Trpv4
ENSMUSG00000051747	Ttn
ENSMUSG00000020061	Mybpc1
ENSMUSG00000026532	Spta1
ENSMUSG00000062510	Nsl1
ENSMUSG00000028893	Sesn2
ENSMUSG00000017639	Rab11fip4
ENSMUSG00000002944	Cd36
ENSMUSG00000034557	Zfyve9
ENSMUSG00000038301	Snx10
ENSMUSG00000042331	Specc1
ENSMUSG00000003228	Grk5
ENSMUSG00000000127	Fer
ENSMUSG00000070304	Scn2b
ENSMUSG00000023826	Park2
ENSMUSG00000002233	Rhoc
ENSMUSG00000003363	Pld3
ENSMUSG00000069266	Hist1h4b
ENSMUSG00000024590	Lmnb1
ENSMUSG00000026482	Rgl1
ENSMUSG00000027546	Atp9a
ENSMUSG00000021338	Lrrc16a
ENSMUSG00000029101	Rgs12
ENSMUSG00000044583	Tlr7
ENSMUSG00000020399	Havcr2
ENSMUSG00000009376	Met
ENSMUSG00000042249	Adrbk2
ENSMUSG00000032245	Cln6
ENSMUSG00000030579	Tyrobp
ENSMUSG00000075502	Zbtbd6
ENSMUSG00000050373	Snx21
ENSMUSG00000028019	Pdgfc
ENSMUSG00000020829	Slc46a1
ENSMUSG00000034413	Neurl1b
ENSMUSG00000001517	Foxm1
ENSMUSG00000028896	Rcc1
ENSMUSG00000043091	Tuba1c
ENSMUSG00000030790	Adm
ENSMUSG00000032462	Pik3cb
ENSMUSG00000052302	Tbc1d30
ENSMUSG00000052212	Cd177
ENSMUSG00000031202	Rab39b
ENSMUSG00000027276	Jag1
ENSMUSG00000087642	Ighe
ENSMUSG00000038119	Cdon
ENSMUSG00000052560	Cpne8
ENSMUSG00000025809	Itgb1
ENSMUSG00000022150	Dab2
ENSMUSG00000015932	Dstn
ENSMUSG00000028917	Plekhm2
ENSMUSG00000030786	Itgam
ENSMUSG00000040276	Pacsin1
ENSMUSG00000074403	Hist2h3b
ENSMUSG00000022607	Ptk2
ENSMUSG00000041351	Rap1gap
ENSMUSG00000050335	Lgals3
ENSMUSG00000100210	Hist1h3f
ENSMUSG00000000149	Gna12
ENSMUSG00000005233	Spc25
ENSMUSG00000044447	Dock5
ENSMUSG00000039713	Plekhg5
ENSMUSG00000025779	Ly96
ENSMUSG00000048058	Ldlrad3
ENSMUSG00000037202	Prf1
ENSMUSG00000030844	Rgs10
ENSMUSG00000018920	Cxcl16
ENSMUSG00000069273	Hist1h3e
ENSMUSG00000031591	Asah1
ENSMUSG00000037010	Apln
ENSMUSG00000036825	Ssx2ip
ENSMUSG00000038473	Nos1ap
ENSMUSG00000004207	Psap
ENSMUSG00000030447	Cyfip1
ENSMUSG00000031214	Ophn1
ENSMUSG00000032489	Kif9
ENSMUSG00000040152	Thbs1
ENSMUSG00000069272	Hist1h2ae
ENSMUSG00000089872	Rps6kc1
ENSMUSG00000034109	Golim4
ENSMUSG00000023206	Il15ra
ENSMUSG00000069662	Marcks
ENSMUSG00000069270	Hist1h2ac
ENSMUSG00000034066	Farp2
ENSMUSG00000018334	Ksr1
ENSMUSG00000042817	Flt3
ENSMUSG00000044562	Rasip1
ENSMUSG00000036402	Gng12
ENSMUSG00000006575	Rundc3a
ENSMUSG00000039976	Tbc1d16
ENSMUSG00000031629	Cenpu
ENSMUSG00000028614	Ndc1
ENSMUSG00000020422	Tns3
ENSMUSG00000032402	Smad3
ENSMUSG00000028542	Slc6a9
ENSMUSG00000024812	Tjp2
ENSMUSG00000028874	Fgr
ENSMUSG00000075031	Hist1h2bb
ENSMUSG00000030498	Gas2
ENSMUSG00000049807	Arhgap23
ENSMUSG00000032375	Aph1b
ENSMUSG00000018166	Erbb3
ENSMUSG00000052684	Jun
ENSMUSG00000037679	Inf2
ENSMUSG00000021886	Gpr65
ENSMUSG00000017631	Abr
ENSMUSG00000031024	St5
ENSMUSG00000028967	Errfi1
ENSMUSG00000027378	Nphp1
ENSMUSG00000031626	Sorbs2
ENSMUSG00000028076	Cd1d1
ENSMUSG00000034675	Dbn1
ENSMUSG00000044534	Ackr2
ENSMUSG00000036473	Tbc1d24
ENSMUSG00000042659	Arrdc4
ENSMUSG00000023951	Vegfa
ENSMUSG00000059810	Rgs3
ENSMUSG00000101355	Hist1h3h
ENSMUSG00000022106	Rcbtb2
ENSMUSG00000003420	Fcgrt
ENSMUSG00000079110	Capn3
ENSMUSG00000038400	Pmepa1
ENSMUSG00000030123	Plxnd1
ENSMUSG00000051586	Mical3
ENSMUSG00000036718	Micall2
ENSMUSG00000030559	Rab38
ENSMUSG00000020589	Fam49a
ENSMUSG00000032216	Nedd4
ENSMUSG00000042286	Stab1
ENSMUSG00000004552	Ctse
ENSMUSG00000021699	Pde4d
ENSMUSG00000031255	Sytl4
ENSMUSG00000020592	Sdc1
ENSMUSG00000022500	Litaf
ENSMUSG00000032369	Plscr1
ENSMUSG00000024330	Col11a2
ENSMUSG00000021676	Iqgap2
ENSMUSG00000051675	Trim32
ENSMUSG00000033542	Arhgef5
ENSMUSG00000037788	Vopp1
ENSMUSG00000037242	Clic4
ENSMUSG00000020828	Pld2
ENSMUSG00000056130	Ticam2
ENSMUSG00000029641	Rasl11a
ENSMUSG00000024030	Abcg1
ENSMUSG00000073002	Vamp5
ENSMUSG00000003178	Mical3
ENSMUSG00000048218	Amigo2
ENSMUSG00000001036	Epn2
ENSMUSG00000025856	Pdgfa
ENSMUSG00000027115	Kif18a
ENSMUSG00000024983	Vti1a
ENSMUSG00000021477	Ctsl
ENSMUSG00000061981	Flot2
ENSMUSG00000015340	Cybb
ENSMUSG00000070565	Rasal2
ENSMUSG00000017144	Rnd3
ENSMUSG00000039585	Myo9a
ENSMUSG00000063605	Ccdc102a
ENSMUSG00000048895	Cdk5r1
ENSMUSG00000037894	H2afz
ENSMUSG00000041891	Lman1
ENSMUSG00000059493	Nhs
ENSMUSG00000021057	Akap5
ENSMUSG00000035578	Iqcg
ENSMUSG00000029816	Gpnmb
ENSMUSG00000000386	Mx1
ENSMUSG00000021596	Mctp1
ENSMUSG00000040525	Cblc
ENSMUSG00000029910	Mad2l1
ENSMUSG00000030659	Nucb2
ENSMUSG00000022257	Laptm4b
ENSMUSG00000042064	Myo3b
ENSMUSG00000022108	Itm2b
ENSMUSG00000069910	Spdl1
ENSMUSG00000031988	Vps26b
ENSMUSG00000026471	Mr1
ENSMUSG00000019923	Zwint
ENSMUSG00000002489	Tiam1
ENSMUSG00000031805	Jak3
ENSMUSG00000024737	Slc15a3
ENSMUSG00000011254	Thg1l
ENSMUSG00000030110	Ret
ENSMUSG00000047945	Marcksl1
ENSMUSG00000021758	Ddx4
ENSMUSG00000046841	Ckap4
ENSMUSG00000051615	Rap2a
ENSMUSG00000020961	Ston2
ENSMUSG00000025403	Shmt2
ENSMUSG00000051343	Rab11fip5
ENSMUSG00000031342	Gpm6b
ENSMUSG00000022982	Sod1
ENSMUSG00000022094	Slc39a14
ENSMUSG00000056515	Rab31
ENSMUSG00000038860	Garnl3
ENSMUSG00000030847	Bag3
ENSMUSG00000041842	Fhdc1
ENSMUSG00000058392	Rrp1b
ENSMUSG00000024056	Ndc80
ENSMUSG00000014547	Wdfy2
ENSMUSG00000021559	Dapk1
ENSMUSG00000027635	Dsn1
ENSMUSG00000031447	Lamp1
ENSMUSG00000035351	Nup37
ENSMUSG00000001729	Akt1
ENSMUSG00000032011	Thy1
ENSMUSG00000020681	Ace
ENSMUSG00000038642	Ctss
ENSMUSG00000025473	Adam8
ENSMUSG00000021061	Sptb
ENSMUSG00000031216	Stard8
ENSMUSG00000026883	Dab2ip
ENSMUSG00000028698	Pik3r3
ENSMUSG00000005947	Itgae
ENSMUSG00000032737	Inppl1
ENSMUSG00000061086	Myl4
ENSMUSG00000025498	Irf7
ENSMUSG00000035064	Eef2k
ENSMUSG00000032182	Yipf2
ENSMUSG00000032571	Pik3r4
ENSMUSG00000002068	Ccne1
ENSMUSG00000029291	Rufy3
ENSMUSG00000037706	Cd81
ENSMUSG00000029432	Gbas
ENSMUSG00000063810	Alms1
ENSMUSG00000021375	Kif13a
ENSMUSG00000001946	Esam
ENSMUSG00000020100	Slc29a3
ENSMUSG00000020263	Appl2
ENSMUSG00000003134	Tbc1d8
ENSMUSG00000007379	Dennd2c
ENSMUSG00000051220	Ercc6l
ENSMUSG00000023341	Mx2
ENSMUSG00000014786	Slc9a5
ENSMUSG00000026519	Tmem63a
ENSMUSG00000001173	Ocrl
ENSMUSG00000030662	Ipo5
ENSMUSG00000042015	Wdr41
ENSMUSG00000048677	Tpcn2
ENSMUSG00000021306	Gpr137b
ENSMUSG00000016496	Cd274
ENSMUSG00000023004	Tuba1b
ENSMUSG00000021368	Tbc1d7
ENSMUSG00000057530	Ece1
ENSMUSG00000036943	Rab8b
ENSMUSG00000020732	Rab37
ENSMUSG00000066357	Wdr6
ENSMUSG00000016933	Plcg1
ENSMUSG00000022099	Dmtn
ENSMUSG00000015451	C4a
ENSMUSG00000075705	Msrb1
ENSMUSG00000073705	Apitd1
ENSMUSG00000027540	Ptpn1
ENSMUSG00000053317	Sec61b
ENSMUSG00000000290	Itgb2
ENSMUSG00000008348	Ubc
ENSMUSG00000027901	Dennd2d
ENSMUSG00000028549	Itgb3bp
ENSMUSG00000040549	Ckap5
ENSMUSG00000039230	Tbcd
ENSMUSG00000027329	Spef1
ENSMUSG00000033721	Vav3
ENSMUSG00000051864	Tbc1d22a
ENSMUSG00000020319	Wdpcp
ENSMUSG00000022014	Epsti1
ENSMUSG00000059495	Arhgef12
ENSMUSG00000025410	Dctn2
ENSMUSG00000040659	Efhd2
ENSMUSG00000026782	Abi2
ENSMUSG00000074657	Kif5a
ENSMUSG00000028452	Vcp
ENSMUSG00000039813	Tbc1d2
ENSMUSG00000027166	Dnajc24
ENSMUSG00000035239	Neu3
ENSMUSG00000052632	Asap2
ENSMUSG00000027602	Map1lc3a
ENSMUSG00000041058	Wwp1
ENSMUSG00000059248	Sept9
ENSMUSG00000020585	Laptm4a
ENSMUSG00000054277	Arfgap3
ENSMUSG00000041219	Arhgap11a
ENSMUSG00000044134	Fam109a
ENSMUSG00000026950	Neb
ENSMUSG00000033697	Arhgap39
ENSMUSG00000062190	Lancl2
ENSMUSG00000030720	Cln3
ENSMUSG00000028066	Pmf1
ENSMUSG00000005057	Sh2b2
ENSMUSG00000035212	Leprot
ENSMUSG00000032422	Snx14
ENSMUSG00000063450	Syne2
ENSMUSG00000033392	Clasp2
ENSMUSG00000028017	Egf
ENSMUSG00000026425	Srgap2
ENSMUSG00000028657	Ppt1
ENSMUSG00000038816	Ctnnal1
ENSMUSG00000037509	Arhgef4
ENSMUSG00000064090	Vrk2
ENSMUSG00000026421	Csrp1
ENSMUSG00000023830	Igf2r
ENSMUSG00000034574	Daam1
ENSMUSG00000048376	F2r
ENSMUSG00000069268	Hist1h2bf
ENSMUSG00000026389	Steap3
ENSMUSG00000021990	Spata13
ENSMUSG00000023800	Tiam2
ENSMUSG00000055723	Rras2
ENSMUSG00000024300	Myo1f
ENSMUSG00000058385	Hist1h2bg
ENSMUSG00000026509	Capn2
ENSMUSG00000090137	Uba52
ENSMUSG00000058672	Tubb2a
ENSMUSG00000024772	Ehd1
ENSMUSG00000004849	Ap1s1
ENSMUSG00000006179	Prss16
ENSMUSG00000057329	Bcl2
ENSMUSG00000039005	Tlr4
ENSMUSG00000018583	G3bp1
ENSMUSG00000002957	Ap2a2
ENSMUSG00000046080	Clec9a
ENSMUSG00000023921	Mut
ENSMUSG00000029082	Bst1
ENSMUSG00000052783	Grk4
ENSMUSG00000041263	Rusc1
ENSMUSG00000022419	Deptor
ENSMUSG00000022414	Tab1
ENSMUSG00000029687	Ezh2
ENSMUSG00000050812	AI314180
ENSMUSG00000005732	Ranbp1
ENSMUSG00000052160	Pld4
ENSMUSG00000059970	Hspa2
ENSMUSG00000041361	Myzap
ENSMUSG00000024425	Ndfip1
ENSMUSG00000022263	Trio
ENSMUSG00000028221	Tmem55a
ENSMUSG00000029621	Arpc1a
ENSMUSG00000024236	Svil
ENSMUSG00000022102	Dok2
ENSMUSG00000007613	Tgfbr1
ENSMUSG00000027805	Pfn2
ENSMUSG00000032740	Ccdc88a
ENSMUSG00000022469	Rapgef3
ENSMUSG00000073557	Ppp1r12b
ENSMUSG00000036504	Phpt1
ENSMUSG00000026547	Tagln2
ENSMUSG00000024413	Npc1
ENSMUSG00000044641	Pard6b
ENSMUSG00000040003	Magi2
ENSMUSG00000026123	Plekhb2
ENSMUSG00000043207	Zmpste24
ENSMUSG00000030149	Klrk1
ENSMUSG00000060802	B2m
ENSMUSG00000051412	Vamp7
ENSMUSG00000047547	Cltb
ENSMUSG00000024959	Bad
ENSMUSG00000020900	Myh10
ENSMUSG00000011008	Mcoln2
ENSMUSG00000034663	Bmp2k
ENSMUSG00000049502	Dtx3l
ENSMUSG00000023923	Tbc1d5
ENSMUSG00000026198	Abcb6
ENSMUSG00000020297	Nsg2
ENSMUSG00000027002	Nckap1
ENSMUSG00000061482	Hist1h4d
ENSMUSG00000028127	Abcd3
ENSMUSG00000026737	Pip4k2a
ENSMUSG00000040188	Scamp2
ENSMUSG00000027776	Il12a
ENSMUSG00000037742	Eef1a1
ENSMUSG00000020386	Sar1b
ENSMUSG00000026639	Lamb3
ENSMUSG00000046456	Tmem150b
ENSMUSG00000034867	Ankrd27
ENSMUSG00000068227	Il2rb
ENSMUSG00000018001	Cyth3
ENSMUSG00000022350	E430025E21Rik
ENSMUSG00000032193	Ldlr
ENSMUSG00000028646	Rragc
ENSMUSG00000035027	Map2k2
ENSMUSG00000025920	Stau2
ENSMUSG00000021311	Mtr
ENSMUSG00000066877	Nck2
ENSMUSG00000038467	Chmp4b
ENSMUSG00000062380	Tubb3
ENSMUSG00000028470	Hint2
ENSMUSG00000006021	Kptn
ENSMUSG00000046718	Bst2
ENSMUSG00000038459	Abhd17c
ENSMUSG00000041471	Fam35a
ENSMUSG00000029390	Tmed2
ENSMUSG00000029602	Rasal1
ENSMUSG00000047507	Baiap3
ENSMUSG00000029430	Ran
ENSMUSG00000031993	Snx19
ENSMUSG00000031161	Hdac6
ENSMUSG00000033444	Specc1l
ENSMUSG00000025035	Arl3
ENSMUSG00000030761	Myo7a
ENSMUSG00000019370	Calm3
ENSMUSG00000027995	Tlr2
ENSMUSG00000029253	Cenpc1
ENSMUSG00000005672	Kit
ENSMUSG00000022365	Derl1
ENSMUSG00000004530	Coro1c
ENSMUSG00000016664	Pacsin2
ENSMUSG00000017288	Vps53
ENSMUSG00000032186	Tmod2
ENSMUSG00000026872	Zeb2
ENSMUSG00000017670	Elmo2
ENSMUSG00000016382	Pls3
ENSMUSG00000035198	Tubg1
ENSMUSG00000039137	Whrn
ENSMUSG00000067367	Lyar
ENSMUSG00000024544	Ldlrad4
ENSMUSG00000042055	Wdr11
ENSMUSG00000024065	Ehd3
ENSMUSG00000015013	Trappc2l
ENSMUSG00000024294	Mib1
ENSMUSG00000034220	Gpc1
ENSMUSG00000024583	Txnl1
ENSMUSG00000022822	Abcc5
ENSMUSG00000026433	Rab29
ENSMUSG00000034981	Parm1
ENSMUSG00000021038	Vipas39
ENSMUSG00000002844	Adprh
ENSMUSG00000029103	Lrpap1
ENSMUSG00000015750	Aph1a
ENSMUSG00000056201	Cfl1
ENSMUSG00000060090	Rp2h
ENSMUSG00000001100	Poldip2
ENSMUSG00000031662	Snx20
ENSMUSG00000041995	Zbed3
ENSMUSG00000005699	Pard6a
ENSMUSG00000049047	Armcx3
ENSMUSG00000024130	Abca3
ENSMUSG00000028300	3110043O21Rik
ENSMUSG00000064210	Ano6
ENSMUSG00000035203	Epn1
ENSMUSG00000005533	Igf1r
ENSMUSG00000024480	Ap3s1
ENSMUSG00000052459	Atp6v1a
ENSMUSG00000066232	Ipo7
ENSMUSG00000020876	Snx11
ENSMUSG00000091971	Hspa1a
ENSMUSG00000030824	Nucb1
ENSMUSG00000033629	Ptplad1
ENSMUSG00000029426	Scarb2
ENSMUSG00000003948	Mmd
ENSMUSG00000028964	Park7
ENSMUSG00000024835	Coro1b
ENSMUSG00000007458	M6pr
ENSMUSG00000014550	Zfyve20
ENSMUSG00000028696	Ipp
ENSMUSG00000025188	Hps1
ENSMUSG00000037601	Nme1
ENSMUSG00000008036	Ap2s1
ENSMUSG00000043262	Uevld
ENSMUSG00000066979	Bub3
ENSMUSG00000033166	Dis3
ENSMUSG00000020492	Ska2
ENSMUSG00000046879	Irgm1
ENSMUSG00000024769	Cdc42bpg
ENSMUSG00000055762	Eef1d
ENSMUSG00000000823	Znf512b
ENSMUSG00000033590	Myo5c
ENSMUSG00000051735	Rinl
ENSMUSG00000021484	Lman2
ENSMUSG00000026021	Sumo1
ENSMUSG00000030742	Lat
ENSMUSG00000020460	Rps27a
ENSMUSG00000025278	Flnb
ENSMUSG00000032202	Rab27a
ENSMUSG00000025544	Tm9sf2
ENSMUSG00000021678	F2rl1
ENSMUSG00000032508	Myd88
ENSMUSG00000068335	Dok1
ENSMUSG00000020827	Mink1
ENSMUSG00000034024	Cct2
ENSMUSG00000018446	C1qbp
ENSMUSG00000031776	Arl2bp
ENSMUSG00000041236	Vps41
ENSMUSG00000030894	Tpp1
ENSMUSG00000049299	Trappc1
ENSMUSG00000003062	Stard3nl
ENSMUSG00000028552	Eps15
ENSMUSG00000036432	Siah2
ENSMUSG00000067653	Ankrd23
ENSMUSG00000018102	Hist1h2bc
ENSMUSG00000000340	Dbt
ENSMUSG00000079227	Ccr5
ENSMUSG00000062960	Kdr
ENSMUSG00000037148	Arhgap10
ENSMUSG00000074305	Peak1
ENSMUSG00000072720	Myo18b
ENSMUSG00000021218	Gdi2
ENSMUSG00000061207	Stk19
ENSMUSG00000068129	Cst7
ENSMUSG00000033161	Atp1a1
ENSMUSG00000026821	Ralgds
ENSMUSG00000019818	Cd164
ENSMUSG00000049550	Clip1
ENSMUSG00000024997	Prdx3
ENSMUSG00000032892	Rangrf
ENSMUSG00000026842	Abl1
ENSMUSG00000050965	Prkca
ENSMUSG00000021215	Net1
ENSMUSG00000023094	Msrb2
ENSMUSG00000061751	Kalrn
ENSMUSG00000029053	Prkcz
ENSMUSG00000066152	Slc31a2
ENSMUSG00000022142	Nup155
ENSMUSG00000071478	Hist1h2ad
ENSMUSG00000028833	Ncdn
ENSMUSG00000027636	Sla2
ENSMUSG00000029186	Pi4k2b
ENSMUSG00000047246	Hist1h2be
ENSMUSG00000070953	Rabepk
ENSMUSG00000028121	Bcar3
ENSMUSG00000031007	Atp6ap2
ENSMUSG00000013495	Tmem175
ENSMUSG00000020458	Rtn4
ENSMUSG00000027248	Pdia3
ENSMUSG00000066150	Slc31a1
ENSMUSG00000032333	Stoml1
ENSMUSG00000029177	Cenpa
ENSMUSG00000060981	Hist1h4h
ENSMUSG00000028894	Inpp5b
ENSMUSG00000020689	Itgb3
ENSMUSG00000056698	Elmod3
ENSMUSG00000025889	Snca
ENSMUSG00000033004	Mycbp2
ENSMUSG00000042105	Inpp5f
ENSMUSG00000024965	Fermt3
ENSMUSG00000038023	Atp6v0a2
ENSMUSG00000027944	Hax1
ENSMUSG00000032555	Topbp1
ENSMUSG00000036644	Tbc1d9b
ENSMUSG00000029076	Sdf4
ENSMUSG00000004562	Arhgef40
ENSMUSG00000028879	Stx12
ENSMUSG00000028465	Tln1
ENSMUSG00000053819	Camk2d
ENSMUSG00000031174	Rpgr
ENSMUSG00000022808	Snx4
ENSMUSG00000030452	Nipa2
ENSMUSG00000037119	D15Ertd621e
ENSMUSG00000044037	Als2cl
ENSMUSG00000024186	Rgs11
ENSMUSG00000029388	Eif2b1
ENSMUSG00000018800	Abca5
ENSMUSG00000000531	Grasp
ENSMUSG00000022089	Bin3
ENSMUSG00000031813	Mvb12a
ENSMUSG00000015837	Sqstm1
ENSMUSG00000036622	Atp13a2
ENSMUSG00000030793	Pycard
ENSMUSG00000025967	Eef1b2
ENSMUSG00000039678	Tbc1d13
ENSMUSG00000039395	Mreg
ENSMUSG00000056054	S100a8
ENSMUSG00000028455	Stoml2
ENSMUSG00000038608	Dock10
ENSMUSG00000071042	Rasgrp3
ENSMUSG00000033916	Chmp2a
ENSMUSG00000040022	Rab11fip2
ENSMUSG00000061723	Tnnt3
ENSMUSG00000026276	Sept2
ENSMUSG00000030201	Lrp6
ENSMUSG00000039509	Nup133
ENSMUSG00000028057	Rit1
ENSMUSG00000028468	Rgp1
ENSMUSG00000068264	Ap5s1
ENSMUSG00000038827	Fam206a
ENSMUSG00000005510	Ndufs3
ENSMUSG00000029674	Limk1
ENSMUSG00000044864	Ankrd50
ENSMUSG00000037722	Gnpnat1
ENSMUSG00000028826	Tmem57
ENSMUSG00000038775	Vill
ENSMUSG00000020056	Ccdc53
ENSMUSG00000013662	Atad1
ENSMUSG00000078484	Klhl17
ENSMUSG00000027287	Snap23
ENSMUSG00000032194	Kank2
ENSMUSG00000019066	Rab3d
ENSMUSG00000006519	Cyba
ENSMUSG00000031133	Arhgef6
ENSMUSG00000030695	Aldoa
ENSMUSG00000002058	Unc119
ENSMUSG00000039844	Rapgef1
ENSMUSG00000059883	Irak4
ENSMUSG00000020289	Nprl3
ENSMUSG00000026470	Stx6
ENSMUSG00000024639	Gnaq
ENSMUSG00000019978	Epb4.1l2
ENSMUSG00000066551	Hmgb1
ENSMUSG00000033985	Tesk2
ENSMUSG00000079426	Arpc4
ENSMUSG00000078656	Vps25
ENSMUSG00000035629	1700021K19Rik
ENSMUSG00000006304	Arpc2
ENSMUSG00000005469	Prkaca
ENSMUSG00000021576	Pdcd6
ENSMUSG00000028703	Lrrc41
ENSMUSG00000029333	Rasgef1b
ENSMUSG00000068923	Syt11
ENSMUSG00000024870	Rab1b
ENSMUSG00000020372	Gnb2l1
ENSMUSG00000030298	Sec13
ENSMUSG00000034926	Dhcr24
ENSMUSG00000015533	Itga2
ENSMUSG00000040714	Klc3
ENSMUSG00000022451	Twf1
ENSMUSG00000005656	Snx6
ENSMUSG00000030403	Vasp
ENSMUSG00000068290	Ddrgk1
ENSMUSG00000039463	Slc9a8
ENSMUSG00000042328	Hps4
ENSMUSG00000052298	Cdc42se2
ENSMUSG00000025162	Csnk1d
ENSMUSG00000025512	Chid1
ENSMUSG00000048924	Ccdc125
ENSMUSG00000057531	Dtnbp1
ENSMUSG00000030007	Cct7
ENSMUSG00000006058	Snf8
ENSMUSG00000015968	Cacna1d
ENSMUSG00000029465	Arpc3
ENSMUSG00000030830	Itgal
ENSMUSG00000054455	Vapb
ENSMUSG00000037815	Ctnna1
ENSMUSG00000014232	Cluap1
ENSMUSG00000026064	Ptp4a1
ENSMUSG00000030534	Vps33b
ENSMUSG00000061979	Wbscr16
ENSMUSG00000036940	Kdm1a
ENSMUSG00000021124	Vti1b
ENSMUSG00000037643	Prkci
ENSMUSG00000036678	Aaas
ENSMUSG00000005103	Wdr1
ENSMUSG00000026944	Abca2
ENSMUSG00000000184	Ccnd2
ENSMUSG00000041115	Iqsec2
ENSMUSG00000027206	Cops2
ENSMUSG00000002741	Ykt6
ENSMUSG00000027479	Mapre1
ENSMUSG00000027366	Sppl2a
ENSMUSG00000016534	Lamp2
ENSMUSG00000022437	Samm50
ENSMUSG00000031834	Pik3r2
ENSMUSG00000031827	Cotl1
ENSMUSG00000033220	Rac2
ENSMUSG00000004071	Cdip1
ENSMUSG00000004952	Rasa4
ENSMUSG00000054814	Usp46
ENSMUSG00000059714	Flot1
ENSMUSG00000061778	Mospd2
ENSMUSG00000015747	Vps45
ENSMUSG00000057375	Yipf1
ENSMUSG00000024566	Atp9b
ENSMUSG00000090210	Itga10
ENSMUSG00000021365	Nedd9
ENSMUSG00000038417	Fig4
ENSMUSG00000030643	Rab30
ENSMUSG00000074238	Ap1ar
ENSMUSG00000036591	Arhgap21
ENSMUSG00000014077	Chp1
ENSMUSG00000026180	Cxcr2
ENSMUSG00000036273	Lrrk2
ENSMUSG00000030286	Emc3
ENSMUSG00000012126	Ubxn11
ENSMUSG00000032000	Birc3
ENSMUSG00000047789	Slc38a9
ENSMUSG00000036672	Cenpt
ENSMUSG00000022211	Lrrc16b
ENSMUSG00000041992	Rapgef5
ENSMUSG00000028582	Cc2d1b
ENSMUSG00000028745	Capzb
ENSMUSG00000023175	Bsg
ENSMUSG00000026234	Ncl
ENSMUSG00000038844	Kif16b
ENSMUSG00000037295	Ldlrap1
ENSMUSG00000028062	Lamtor2
ENSMUSG00000031012	Cask
ENSMUSG00000059409	Ppp2r5d
ENSMUSG00000021877	Arf4
ENSMUSG00000028969	Cdk5
ENSMUSG00000035206	Sppl2b
ENSMUSG00000031010	Usp9x
ENSMUSG00000034881	Tbxa2r
ENSMUSG00000079614	Seh1l
ENSMUSG00000019210	Atp6v1e1
ENSMUSG00000021451	Sema4d
ENSMUSG00000020088	Sar1a
ENSMUSG00000040964	Arhgef10l
ENSMUSG00000035133	Arhgap5
ENSMUSG00000026849	Tor1a
ENSMUSG00000015214	Mtmr1
ENSMUSG00000029501	Ankle2
ENSMUSG00000001847	Rac1
ENSMUSG00000023845	Lnpep
ENSMUSG00000040345	Arhgap9
ENSMUSG00000017831	Rab5a
ENSMUSG00000068855	Hist2h2ac
ENSMUSG00000020120	Plek
ENSMUSG00000040945	Rcc2
ENSMUSG00000074582	Arfgef2
ENSMUSG00000009621	Vav2
ENSMUSG00000036908	Unc93b1
ENSMUSG00000020590	Snx13
ENSMUSG00000033793	Atp6v1h
ENSMUSG00000087260	Lamtor5
ENSMUSG00000069255	Dusp22
ENSMUSG00000041870	Ankrd13a
ENSMUSG00000030982	9030624J02Rik
ENSMUSG00000025314	Ptprj
ENSMUSG00000030727	Rabep2
ENSMUSG00000028847	Trappc3
ENSMUSG00000022439	Parvg
ENSMUSG00000025949	Pikfyve
ENSMUSG00000026360	Rgs2
ENSMUSG00000031337	Mtm1
ENSMUSG00000045103	Dmd
ENSMUSG00000000743	Chmp1a
ENSMUSG00000005949	Ctns
ENSMUSG00000022436	Sh3bp1
ENSMUSG00000026792	Lrsam1
ENSMUSG00000034731	Dgkh
ENSMUSG00000002100	Mybpc3
ENSMUSG00000025980	Hspd1
ENSMUSG00000026181	Ppm1f
ENSMUSG00000022678	Nde1
ENSMUSG00000017843	Ppp2r5c
ENSMUSG00000036613	Tssc1
ENSMUSG00000035354	Uvrag
ENSMUSG00000056209	Npm3
ENSMUSG00000056071	S100a9
ENSMUSG00000030842	Lamtor1
ENSMUSG00000029458	Brap
ENSMUSG00000035086	Becn1
ENSMUSG00000029617	Ccz1
ENSMUSG00000032388	Spg21
ENSMUSG00000021711	Trappc13
ENSMUSG00000031642	Sh3rf1
ENSMUSG00000024142	Mlst8
ENSMUSG00000024696	Lpxn
ENSMUSG00000042626	Shc1
ENSMUSG00000025499	Hras
ENSMUSG00000063801	Ap3s2
ENSMUSG00000007564	Ppp2r1a
ENSMUSG00000004127	Trmt10a
ENSMUSG00000025371	Chmp6
ENSMUSG00000049940	Pgrmc2
ENSMUSG00000064068	Mtx1
ENSMUSG00000030257	Srgap3
ENSMUSG00000019868	Vta1
ENSMUSG00000020652	Cenpo
ENSMUSG00000056737	Capg
ENSMUSG00000019961	Tmpo
ENSMUSG00000045302	Preb
ENSMUSG00000026860	Sh3glb2
ENSMUSG00000021022	Ppp2r3c
ENSMUSG00000022831	Hcls1
ENSMUSG00000025195	Dnmbp
ENSMUSG00000025060	Slk
ENSMUSG00000053641	Dennd4a
ENSMUSG00000004285	Atp6v1f
ENSMUSG00000042303	Sgsm3
ENSMUSG00000031021	Tmem9b
ENSMUSG00000024867	Pip5k1b
ENSMUSG00000061665	Cd2ap
ENSMUSG00000027194	Ttc17
ENSMUSG00000039983	Ccdc32
ENSMUSG00000023008	Fmnl3
ENSMUSG00000022604	Cep97
ENSMUSG00000020946	Gosr2
ENSMUSG00000027429	Sec23b
ENSMUSG00000039318	Rab3gap2
ENSMUSG00000034902	Pip5k1c
ENSMUSG00000030105	Arl8b
ENSMUSG00000029467	Atp2a2
ENSMUSG00000058240	Cryzl1
ENSMUSG00000060032	H2afj
ENSMUSG00000004936	Map2k1
ENSMUSG00000021262	Evl
ENSMUSG00000054808	Actn4
ENSMUSG00000001924	Uba1
ENSMUSG00000031600	Vps37a
ENSMUSG00000029145	Eif2b4
ENSMUSG00000062825	Actg1
ENSMUSG00000038658	Ric1
ENSMUSG00000003200	Sh3gl1
ENSMUSG00000020716	Nf1
ENSMUSG00000004069	Dnaja3
ENSMUSG00000038696	Mapkap1
ENSMUSG00000038387	Rras
ENSMUSG00000078908	Mon1b
ENSMUSG00000000708	Kat2b
ENSMUSG00000026078	Pdcl3
ENSMUSG00000027087	Itgav
ENSMUSG00000022391	Rangap1
ENSMUSG00000003235	Eif2b5
ENSMUSG00000039316	Rftn1
ENSMUSG00000052609	Plekhg3
ENSMUSG00000031392	Irak1
ENSMUSG00000009406	Elk1
ENSMUSG00000028447	Dctn3
ENSMUSG00000029073	Cptp
ENSMUSG00000047126	Cltc
ENSMUSG00000003283	Hck
ENSMUSG00000039031	Arhgap18
ENSMUSG00000068040	Tm9sf4
ENSMUSG00000057440	Mpp7
ENSMUSG00000026708	Cenpl
ENSMUSG00000021326	Trim27
ENSMUSG00000068798	Rap1a
ENSMUSG00000052798	Nup107
ENSMUSG00000023030	Slc11a2
ENSMUSG00000029571	Tmem106b
ENSMUSG00000025228	Actr1a
ENSMUSG00000020048	Hsp90b1
ENSMUSG00000024576	Csnk1a1
ENSMUSG00000028559	Osbpl9
ENSMUSG00000034006	Pqlc1
ENSMUSG00000032504	Pdcd6ip
ENSMUSG00000098112	Bin2
ENSMUSG00000034801	Sos2
ENSMUSG00000079557	March2
ENSMUSG00000035278	Plekhj1
ENSMUSG00000021408	Ripk1
ENSMUSG00000003226	Ranbp2
ENSMUSG00000057367	Birc2
ENSMUSG00000024349	Tmem173
ENSMUSG00000033792	Atp7a
ENSMUSG00000027523	Gnas
ENSMUSG00000027291	Vps39
ENSMUSG00000027940	Tpm3
ENSMUSG00000023089	Ndufa5
ENSMUSG00000089768	Tmsb15b1
ENSMUSG00000020903	Stx8
ENSMUSG00000036291	Ap5m1
ENSMUSG00000033124	Atg9a
ENSMUSG00000021546	Hnrnpk
ENSMUSG00000000538	Tom1l2
ENSMUSG00000020739	Nup85
ENSMUSG00000024944	Arl2
ENSMUSG00000004843	Chmp2b
ENSMUSG00000056185	Snx32
ENSMUSG00000020078	Vps26a
ENSMUSG00000004070	Hmox2
ENSMUSG00000020368	Canx
ENSMUSG00000033940	Brk1
ENSMUSG00000020340	Cyfip2
ENSMUSG00000019920	Lims1
ENSMUSG00000039754	Alkbh4
ENSMUSG00000009090	Ap1b1
ENSMUSG00000025558	Dock9
ENSMUSG00000005150	Wdr83
ENSMUSG00000020671	Rab10
ENSMUSG00000075415	Fnbp1
ENSMUSG00000031165	Was
ENSMUSG00000066151	Fkbp15
ENSMUSG00000040034	Nup43
ENSMUSG00000021686	Ap3b1
ENSMUSG00000025759	Mfsd8
ENSMUSG00000060279	Ap2a1
ENSMUSG00000026155	Smap1
ENSMUSG00000028126	Pip5k1a
ENSMUSG00000001376	Ccdc132
ENSMUSG00000038291	Snx25
ENSMUSG00000019790	Stxbp5
ENSMUSG00000055239	Kcmf1
ENSMUSG00000045092	S1pr1
ENSMUSG00000022377	Asap1
ENSMUSG00000070348	Ccnd1
ENSMUSG00000031539	Ap3m2
ENSMUSG00000035297	Cops4
ENSMUSG00000037062	Sh3glb1
ENSMUSG00000021286	Zfyve21
ENSMUSG00000035392	Dennd1a
ENSMUSG00000040990	Sh3kbp1
ENSMUSG00000021076	Actr10
ENSMUSG00000024197	Plin3
ENSMUSG00000029580	Actb
ENSMUSG00000021288	Klc1
ENSMUSG00000022200	Golph3
ENSMUSG00000062234	Gak
ENSMUSG00000056770	Setd3
ENSMUSG00000030265	Kras
ENSMUSG00000024096	Ralbp1
ENSMUSG00000057315	Arhgap24
ENSMUSG00000001507	Itga3
ENSMUSG00000006906	Stambp
ENSMUSG00000029128	Rab28
ENSMUSG00000055447	Cd47
ENSMUSG00000055044	Pdlim1
ENSMUSG00000038650	Rnh1
ENSMUSG00000062202	Btbd9
ENSMUSG00000012428	Steap4
ENSMUSG00000028771	Ptpn12
ENSMUSG00000019969	Psen1
ENSMUSG00000011958	Bnip2
ENSMUSG00000039145	Camk1d
ENSMUSG00000007827	Ankrd26
ENSMUSG00000015749	Anp32e
ENSMUSG00000000409	Lck
ENSMUSG00000026319	2310035C23Rik
ENSMUSG00000052593	Adam17
ENSMUSG00000037992	Rara
ENSMUSG00000028851	Nudc
ENSMUSG00000034789	Rab24
ENSMUSG00000024277	Mapre2
ENSMUSG00000025521	Tmem192
ENSMUSG00000020132	Rab21
ENSMUSG00000004788	Eif2b2
ENSMUSG00000003814	Calr
ENSMUSG00000027852	Nras
ENSMUSG00000022533	Atp13a3
ENSMUSG00000068206	Pick1
ENSMUSG00000028030	Tbck
ENSMUSG00000038351	Sgsm2
ENSMUSG00000023460	Rab12
ENSMUSG00000078453	Abracl
ENSMUSG00000015733	Capza2
ENSMUSG00000036333	Kidins220
ENSMUSG00000022898	Dscr3
ENSMUSG00000018326	Ywhab
ENSMUSG00000034593	Myo5a
ENSMUSG00000050552	Lamtor4
ENSMUSG00000035000	Dpp4
ENSMUSG00000025873	Faf2
ENSMUSG00000022841	Ap2m1
ENSMUSG00000016028	Celsr1
ENSMUSG00000019173	Rab5c
ENSMUSG00000089832	Shkbp1
ENSMUSG00000035901	Dennd5a
ENSMUSG00000002812	Flii
ENSMUSG00000020366	Mapk9
ENSMUSG00000029234	Tmem165
ENSMUSG00000025277	Abhd6
ENSMUSG00000025156	Gps1
ENSMUSG00000047921	Trappc9
ENSMUSG00000027247	Arhgap1
ENSMUSG00000031930	Wwp2
ENSMUSG00000025432	Avil
ENSMUSG00000018909	Arrb1
ENSMUSG00000003161	Sri
ENSMUSG00000036752	Tubb4b
ENSMUSG00000022488	Nckap1l
ENSMUSG00000037426	Depdc5
ENSMUSG00000043858	Nup62
ENSMUSG00000034868	Myl12b
ENSMUSG00000028419	Chmp5
ENSMUSG00000074513	Arfip1
ENSMUSG00000027091	Zc3h15
ENSMUSG00000015605	Srf
ENSMUSG00000013160	Atp6v0d1
ENSMUSG00000028249	Sdcbp
ENSMUSG00000037098	Rab11fip3
ENSMUSG00000029447	Cct6a
ENSMUSG00000029434	Vps33a
ENSMUSG00000021253	Tgfb3
ENSMUSG00000068015	Lrch1
ENSMUSG00000002733	Plekha3
ENSMUSG00000029033	Acap3
ENSMUSG00000026781	Acbd5
ENSMUSG00000014418	Hps5
ENSMUSG00000063550	Nup98
ENSMUSG00000004040	Stat3
ENSMUSG00000004768	Rab23
ENSMUSG00000025132	Arhgdia
ENSMUSG00000001127	Araf
ENSMUSG00000011877	Git1
ENSMUSG00000003308	Keap1
ENSMUSG00000028955	Vamp3
ENSMUSG00000059923	Grb2
ENSMUSG00000034974	Dapk3
ENSMUSG00000026239	Pde6d
ENSMUSG00000027341	Tmem230
ENSMUSG00000028478	Clta
ENSMUSG00000034854	Mfsd12
ENSMUSG00000020993	Trappc6b
ENSMUSG00000020886	Dlg4
ENSMUSG00000030451	Herc2
ENSMUSG00000029003	Mad2l2
ENSMUSG00000026117	Zap70
ENSMUSG00000000605	Clcn4-2
ENSMUSG00000090247	Bloc1s1
ENSMUSG00000042492	Tbc1d10b
ENSMUSG00000007815	Rhoa
ENSMUSG00000024610	Cd74
ENSMUSG00000032264	Zw10
ENSMUSG00000026466	Tor1aip1
ENSMUSG00000021224	Numb
ENSMUSG00000026341	Actr3
ENSMUSG00000037353	Letmd1
ENSMUSG00000004677	Myo9b
ENSMUSG00000042111	Ccdc115
ENSMUSG00000004319	Clcn3
ENSMUSG00000090935	Synj2bp
ENSMUSG00000031488	Rab11fip1
ENSMUSG00000019843	Fyn
ENSMUSG00000024539	Ptpn2
ENSMUSG00000014791	Elmo3
ENSMUSG00000053291	Rab4b
ENSMUSG00000057948	Unc13d
ENSMUSG00000030881	Arfip2
ENSMUSG00000027363	Usp8
ENSMUSG00000022789	Dnm1l
ENSMUSG00000041598	Cdc42ep4
ENSMUSG00000031015	Swap70
ENSMUSG00000026113	Inpp4a
ENSMUSG00000021936	Mapk8
ENSMUSG00000018736	Ndel1
ENSMUSG00000028530	Jak1
ENSMUSG00000020184	Mdm2
ENSMUSG00000037172	E330009J07Rik
ENSMUSG00000021114	Atp6v1d
ENSMUSG00000033904	Ccp110
ENSMUSG00000032328	Tmem30a
ENSMUSG00000036853	Mcoln3
ENSMUSG00000024121	Atp6v0c
ENSMUSG00000014773	Dll1
ENSMUSG00000031134	Rbmx
ENSMUSG00000038260	Trpm4
ENSMUSG00000009630	Ppp2cb
ENSMUSG00000029518	Rab35
ENSMUSG00000028557	Rnf11
ENSMUSG00000019907	Ppp1r12a
ENSMUSG00000031696	Vps35
ENSMUSG00000060180	Myh13
ENSMUSG00000025484	Bet1l
ENSMUSG00000031826	Usp10
ENSMUSG00000028149	Rap1gds1
ENSMUSG00000058446	Znrf2
ENSMUSG00000020532	Acaca
ENSMUSG00000051355	Commd1
ENSMUSG00000020733	Slc9a3r1
ENSMUSG00000020021	Fgd6
ENSMUSG00000004364	Cul3
ENSMUSG00000056268	Dennd1b
ENSMUSG00000025139	Tollip
ENSMUSG00000060126	Tpt1
ENSMUSG00000039361	Picalm
ENSMUSG00000028284	Map3k7
ENSMUSG00000033808	Tmem87a
ENSMUSG00000026596	Abl2
ENSMUSG00000024319	Vps52
ENSMUSG00000022957	Itsn1
ENSMUSG00000020516	Rps6kb1
ENSMUSG00000018567	Gabarap
ENSMUSG00000023266	Frs3
ENSMUSG00000021706	Zfyve16
ENSMUSG00000030589	Rasgrp4
ENSMUSG00000027534	Snx16
ENSMUSG00000032570	Atp2c1
ENSMUSG00000024947	Men1
ENSMUSG00000026491	Ahctf1
ENSMUSG00000053436	Mapk14
ENSMUSG00000029528	Pxn
ENSMUSG00000026024	Als2
ENSMUSG00000038780	Smurf1
ENSMUSG00000018707	Dync1h1
ENSMUSG00000069769	Msi2
ENSMUSG00000031149	Praf2
ENSMUSG00000021843	Ktn1
ENSMUSG00000020849	Ywhae
ENSMUSG00000033862	Cdk10
ENSMUSG00000020901	Pik3r5
ENSMUSG00000014599	Csf1
ENSMUSG00000001964	Emd
ENSMUSG00000050973	Gdpgp1
ENSMUSG00000052397	Ezr
ENSMUSG00000020483	Dynll2
ENSMUSG00000052085	Dock8
ENSMUSG00000074811	Hps6
ENSMUSG00000032656	March3
ENSMUSG00000019823	Mical1
ENSMUSG00000031731	Ap1g1
ENSMUSG00000004665	Cnn2
ENSMUSG00000029131	Dnajb6
ENSMUSG00000031097	Tnni2
ENSMUSG00000027365	Trpm7
ENSMUSG00000034616	Ssh3
ENSMUSG00000028788	Ptp4a2
ENSMUSG00000034216	Vps18
ENSMUSG00000034664	Itga2b
ENSMUSG00000037049	Smpd1
ENSMUSG00000076432	Ywhaq
ENSMUSG00000026867	Gapvd1
ENSMUSG00000020696	Rffl
ENSMUSG00000046230	Vps13a
ENSMUSG00000037316	Bag4
ENSMUSG00000056214	Pard6g
ENSMUSG00000005804	Bloc1s6
ENSMUSG00000051506	Wdfy4
ENSMUSG00000030134	Rasgef1a
ENSMUSG00000022378	Fam49b
ENSMUSG00000028059	Arhgef2
ENSMUSG00000024101	Wash
ENSMUSG00000025358	Cdk2
ENSMUSG00000023348	Trip6
ENSMUSG00000020782	Llgl2
ENSMUSG00000060681	Slc9a6
ENSMUSG00000019254	Ppp1r12c
ENSMUSG00000035161	Ints6
ENSMUSG00000048076	Arf1
ENSMUSG00000025178	Pi4k2a
ENSMUSG00000029622	Arpc1b
ENSMUSG00000078578	Ube2d3
ENSMUSG00000034709	Ppp1r21
ENSMUSG00000023033	Scn8a
ENSMUSG00000032435	Dync1li1
ENSMUSG00000028945	Rheb
ENSMUSG00000025417	Pip4k2c
ENSMUSG00000033088	Triobp
ENSMUSG00000027739	Rab33b
ENSMUSG00000039046	Usp6nl
ENSMUSG00000039046	Usp6nl
ENSMUSG00000022090	Pdlim2
ENSMUSG00000051007	Pddc1
ENSMUSG00000010936	Vac14
ENSMUSG00000044968	Napepld
ENSMUSG00000029462	Vps29
ENSMUSG00000028618	Tmem59
ENSMUSG00000029104	Htt
ENSMUSG00000032112	Trappc4
ENSMUSG00000010025	Aldh3a2
ENSMUSG00000074899	Sptbn5
ENSMUSG00000036246	Gmip
ENSMUSG00000049775	Tmsb4x
ENSMUSG00000035152	Ap2b1
ENSMUSG00000024883	Rin1
ENSMUSG00000019861	Gopc
ENSMUSG00000021282	Eif5
ENSMUSG00000002668	Dennd1c
ENSMUSG00000019471	Cdc37
ENSMUSG00000033335	Dnm2
ENSMUSG00000018008	Cyth4
ENSMUSG00000014778	Fhod1
ENSMUSG00000020952	Scfd1
ENSMUSG00000035284	Vps13c
ENSMUSG00000020955	Ap4s1
ENSMUSG00000025656	Arhgef9
ENSMUSG00000022827	Rabl3
ENSMUSG00000000194	Gpr107
ENSMUSG00000041247	Lamp3
ENSMUSG00000002728	Naa20
ENSMUSG00000006169	Clint1
ENSMUSG00000000838	Fmr1
ENSMUSG00000011832	Evi5l
ENSMUSG00000021824	Ap3m1
ENSMUSG00000019432	Ddx39b
ENSMUSG00000032058	Ppp2r1b
ENSMUSG00000019518	Ap4m1
ENSMUSG00000033933	Vhl
ENSMUSG00000073982	Rhog
ENSMUSG00000029020	Mfn2
ENSMUSG00000024603	Dctn4
ENSMUSG00000023353	Agap3
ENSMUSG00000079523	Tmsb10
ENSMUSG00000020611	Gna13
ENSMUSG00000030685	Kctd13
ENSMUSG00000061273	Mmgt1
ENSMUSG00000026480	Ncf2
ENSMUSG00000020152	Actr2
ENSMUSG00000047187	Rab2a
ENSMUSG00000026088	Mitd1
ENSMUSG00000057182	Scn3a
ENSMUSG00000026031	Cflar
ENSMUSG00000061462	Obscn
ENSMUSG00000025733	Rhot2
ENSMUSG00000025730	Rab40c
ENSMUSG00000029146	Snx17
ENSMUSG00000017837	Nkiras2
ENSMUSG00000063253	Scoc
ENSMUSG00000070372	Capza1
ENSMUSG00000026923	Notch1
ENSMUSG00000054065	Pkp3
ENSMUSG00000060216	Arrb2
ENSMUSG00000002372	Ranbp3
ENSMUSG00000015755	Tab2
ENSMUSG00000032733	Snx33
ENSMUSG00000040599	Mis12
ENSMUSG00000040385	Ppp1ca
ENSMUSG00000020476	Dbnl
ENSMUSG00000034850	Tmem127
ENSMUSG00000029554	Mad1l1
ENSMUSG00000019312	Grb7
ENSMUSG00000036835	Psenen
ENSMUSG00000073639	Rab18
ENSMUSG00000062232	Rapgef2
ENSMUSG00000037415	Ranbp10
ENSMUSG00000038160	Atg5
ENSMUSG00000079334	Nat6
ENSMUSG00000023277	Twf2
ENSMUSG00000000303	Cdh1
ENSMUSG00000070939	Tgfbrap1
ENSMUSG00000027303	Ptpra
ENSMUSG00000027411	Vps16
ENSMUSG00000026718	Stam
ENSMUSG00000069539	Scyl2
ENSMUSG00000004591	Pkn2
ENSMUSG00000009073	Nf2
ENSMUSG00000018965	Ywhah
ENSMUSG00000003458	Ncstn
ENSMUSG00000006740	Kif5b
ENSMUSG00000029454	Mapkapk5
ENSMUSG00000026785	Pkn3
ENSMUSG00000026626	Ppp2r5a
ENSMUSG00000022761	Lztr1
ENSMUSG00000014444	Piezo1
ENSMUSG00000091512	Lamtor3
ENSMUSG00000021693	Kif2a
ENSMUSG00000030890	Ilk
ENSMUSG00000019998	Stx7
ENSMUSG00000034342	Cbl
ENSMUSG00000018293	Pfn1
ENSMUSG00000050732	Vamp8
ENSMUSG00000029722	Agfg2
ENSMUSG00000029500	Pgam5
ENSMUSG00000028656	Cap1
ENSMUSG00000022092	Ppp3cc
ENSMUSG00000027519	Rab22a
ENSMUSG00000042099	Kank3
ENSMUSG00000032633	Flcn
ENSMUSG00000029064	Gnb1
ENSMUSG00000068663	Clec16a
ENSMUSG00000053334	Ficd
ENSMUSG00000016308	Ube2a
ENSMUSG00000020349	Ppp2ca
ENSMUSG00000027423	Snx5
ENSMUSG00000041417	Pik3r1
ENSMUSG00000031918	Mtmr2
ENSMUSG00000041126	H2afv
ENSMUSG00000027615	Hps3
ENSMUSG00000018167	Stard3
ENSMUSG00000066571	4931406P16Rik
ENSMUSG00000048720	Tbc1d12
ENSMUSG00000025373	Rnf41
ENSMUSG00000002496	Tsc2
ENSMUSG00000005299	Letm1
ENSMUSG00000014402	Tsg101
ENSMUSG00000022372	Sla
ENSMUSG00000028397	Kdm4c
ENSMUSG00000042203	Tbc1d22b
ENSMUSG00000038976	Ppp1r9b
ENSMUSG00000027455	Nsfl1c
ENSMUSG00000029174	Tbc1d1
ENSMUSG00000018547	Pip4k2b
ENSMUSG00000056413	Adap1
ENSMUSG00000022016	Akap11
ENSMUSG00000024048	Myl12a
ENSMUSG00000024347	Psd2
ENSMUSG00000003546	Klc4
ENSMUSG00000024962	Vegfb
ENSMUSG00000022992	Kansl2
ENSMUSG00000017615	Tnfaip1
ENSMUSG00000042229	Rabif
ENSMUSG00000005534	Insr
ENSMUSG00000053119	Chmp3
ENSMUSG00000038664	Herc1
ENSMUSG00000031479	Vps36
ENSMUSG00000022105	Rb1
ENSMUSG00000025366	Esyt1
ENSMUSG00000039936	Pik3cd
ENSMUSG00000019320	Noxo1
ENSMUSG00000000374	Trappc10
ENSMUSG00000020451	Limk2
ENSMUSG00000039623	Ap5z1
ENSMUSG00000047123	Ticam1
ENSMUSG00000019487	Trip10
ENSMUSG00000027347	Rasgrp1
ENSMUSG00000025408	Ddit3
ENSMUSG00000058230	Arhgap35
ENSMUSG00000042364	Snx18
ENSMUSG00000045374	Wdr81
ENSMUSG00000020790	Ankfy1
ENSMUSG00000033128	Gga1
ENSMUSG00000001175	Calm1
ENSMUSG00000035437	Rabgap1
ENSMUSG00000010609	Psen2
ENSMUSG00000009907	Vps4b
ENSMUSG00000090841	Myl6
ENSMUSG00000032560	Dnajc13
ENSMUSG00000024241	Sos1
ENSMUSG00000026721	Rabgap1l
ENSMUSG00000036686	Cc2d1a
ENSMUSG00000041225	Arhgap12
ENSMUSG00000025224	Gbf1
ENSMUSG00000034330	Plcg2
ENSMUSG00000037999	Arap2
ENSMUSG00000038366	Lasp1
ENSMUSG00000004567	Mcoln1
ENSMUSG00000036529	Sbf1
ENSMUSG00000004837	Grap
ENSMUSG00000026879	Gsn
ENSMUSG00000024789	Jak2
ENSMUSG00000026930	Gpsm1
ENSMUSG00000019505	Ubb
ENSMUSG00000024073	Birc6
ENSMUSG00000022807	Osbpl11
ENSMUSG00000028677	Rnf220
ENSMUSG00000020149	Rab1
ENSMUSG00000032220	Myo1e
ENSMUSG00000005628	Tmod4
ENSMUSG00000031367	Ap1s2
ENSMUSG00000036503	Rnf13
ENSMUSG00000018401	Mtmr4
ENSMUSG00000029826	Zc3hav1
ENSMUSG00000022946	Dopey2
ENSMUSG00000033628	Pik3c3
ENSMUSG00000038861	Pi4kb
ENSMUSG00000020986	Sec23a
ENSMUSG00000048832	Vps37c
ENSMUSG00000038970	Lmtk2
ENSMUSG00000090877	Hspa1b
ENSMUSG00000022911	Arl13b
ENSMUSG00000029840	Mtpn
ENSMUSG00000021772	Nkiras1
ENSMUSG00000006127	Inpp5k
ENSMUSG00000035620	Ric8b
ENSMUSG00000079657	Rab26
ENSMUSG00000032198	Dock6
ENSMUSG00000025510	Cd151
ENSMUSG00000008475	Arpc5
ENSMUSG00000034480	Diap2
ENSMUSG00000037646	Vps13b
ENSMUSG00000040940	Arhgef1
ENSMUSG00000024937	Ehbp1l1
ENSMUSG00000001027	Scn4a
ENSMUSG00000090733	Rps27
ENSMUSG00000021709	Erbb2ip
ENSMUSG00000028309	Rnf20
ENSMUSG00000011831	Evi5
ENSMUSG00000049044	Rapgef4
ENSMUSG00000030557	Mef2a
ENSMUSG00000026159	Agfg1
ENSMUSG00000039637	Coro7
ENSMUSG00000042473	Tbc1d8b
ENSMUSG00000006699	Cdc42
ENSMUSG00000018340	Anxa6
ENSMUSG00000022897	Dyrk1a
ENSMUSG00000002365	Snx9
ENSMUSG00000029152	Ociad1
ENSMUSG00000037351	Actr1b
ENSMUSG00000034116	Vav1
ENSMUSG00000036501	Fam13b
ENSMUSG00000074794	Arrdc3
ENSMUSG00000022517	Mgrn1
ENSMUSG00000026347	Tmem163
ENSMUSG00000027009	Itga4
ENSMUSG00000034255	Arhgap27
ENSMUSG00000032127	Vps11
ENSMUSG00000063358	Mapk1
ENSMUSG00000000711	Rab5b
ENSMUSG00000021816	Ppp3cb
ENSMUSG00000031605	Klhl2
ENSMUSG00000031513	Leprotl1
ENSMUSG00000022858	Tra2b
ENSMUSG00000032583	Mon1a
ENSMUSG00000033075	Senp1
ENSMUSG00000027878	Notch2
ENSMUSG00000027575	Arfgap1
ENSMUSG00000028962	Slc4a2
ENSMUSG00000045962	Wnk1
ENSMUSG00000002257	Def6
ENSMUSG00000023919	Cenpq
ENSMUSG00000017686	Rhot1
ENSMUSG00000055371	Stam2
ENSMUSG00000028645	Slc2a1
ENSMUSG00000026705	Klhl20
ENSMUSG00000029787	Avl9
ENSMUSG00000027012	Dync1i2
ENSMUSG00000019087	Atp6ap1
ENSMUSG00000021998	Lcp1
ENSMUSG00000051391	Ywhag
ENSMUSG00000004455	Ppp1cc
ENSMUSG00000022663	Atg3
ENSMUSG00000005417	Mprip
ENSMUSG00000004815	Dgkq
ENSMUSG00000025223	Ldb1
ENSMUSG00000054793	Cadm4
ENSMUSG00000034353	Ramp1
ENSMUSG00000035236	Scai
ENSMUSG00000033653	Vps8
ENSMUSG00000041112	Elmo1
ENSMUSG00000025422	Agap2
ENSMUSG00000027164	Traf6
ENSMUSG00000003346	Abhd17a
ENSMUSG00000022443	Myh9
ENSMUSG00000045322	Tlr9
ENSMUSG00000022781	Pak2
ENSMUSG00000062078	Qk
ENSMUSG00000058835	Abi1
ENSMUSG00000004056	Akt2
ENSMUSG00000020070	Rufy2
ENSMUSG00000030577	Cd22
ENSMUSG00000026979	Psd4
ENSMUSG00000066036	Ubr4
ENSMUSG00000008859	Rala
ENSMUSG00000004771	Rab11a
ENSMUSG00000032643	Fhl3
ENSMUSG00000040760	Appl1
ENSMUSG00000043336	Filip1l
ENSMUSG00000073643	Wdfy1
ENSMUSG00000035770	Dync1li2
ENSMUSG00000025531	Chm
ENSMUSG00000018442	Derl2
ENSMUSG00000030047	Arhgap25
ENSMUSG00000029502	Golga3
ENSMUSG00000026411	Tmem9
ENSMUSG00000079317	Trappc2
ENSMUSG00000032598	Nckipsd
ENSMUSG00000021823	Vcl
ENSMUSG00000030602	Pak4
ENSMUSG00000027598	Itch
ENSMUSG00000027274	Mkks
ENSMUSG00000034445	Cyb561a3
ENSMUSG00000031355	Arhgap6
ENSMUSG00000057738	Sptan1
ENSMUSG00000014601	Strip1
ENSMUSG00000031913	Vps4a
ENSMUSG00000042605	Atxn2
ENSMUSG00000032475	Nck1
ENSMUSG00000024068	Spast
ENSMUSG00000032171	Pin1
ENSMUSG00000000600	Krit1
ENSMUSG00000033953	Ppp3r1
ENSMUSG00000031861	Lpar2
ENSMUSG00000021457	Syk
ENSMUSG00000029207	Apbb2
ENSMUSG00000026395	Ptprc
ENSMUSG00000038224	Serpinf2
ENSMUSG00000031328	Flna
ENSMUSG00000035476	Tab3
ENSMUSG00000059439	Bcas3
ENSMUSG00000022770	Dlg1
ENSMUSG00000031143	Ccdc22
ENSMUSG00000060373	Hnrnpc
ENSMUSG00000028161	Ppp3ca
ENSMUSG00000039621	Prex1
ENSMUSG00000044147	Arf6
ENSMUSG00000024122	Pdpk1
ENSMUSG00000071176	Arhgef10
ENSMUSG00000057672	Pkn1
ENSMUSG00000052151	Ppap2c
ENSMUSG00000010110	Stx5a
ENSMUSG00000020315	Sptbn1
ENSMUSG00000050148	Ubqln2
ENSMUSG00000048661	Lemd3
ENSMUSG00000028991	Mtor
ENSMUSG00000024993	Fam45a
ENSMUSG00000062014	Gmfb
ENSMUSG00000027255	Arfgap2
ENSMUSG00000020170	Frs2
ENSMUSG00000001998	Ap4e1
ENSMUSG00000002015	Bcap31
ENSMUSG00000017291	Taok1
ENSMUSG00000021051	Ppp2r5e
ENSMUSG00000079562	Maea
ENSMUSG00000024797	Vps51
ENSMUSG00000027692	Tnik
ENSMUSG00000003037	Rab8a
ENSMUSG00000031450	Grk1
ENSMUSG00000025241	Fyco1
ENSMUSG00000025609	Mkln1
ENSMUSG00000046032	Snx12
ENSMUSG00000074030	Exoc8
ENSMUSG00000032352	Lrrc1
ENSMUSG00000019986	Ahi1
ENSMUSG00000015488	Cacfd1
ENSMUSG00000019302	Atp6v0a1
ENSMUSG00000042757	Tmem108
ENSMUSG00000040723	Rcsd1
ENSMUSG00000025485	Ric8
ENSMUSG00000066278	Vps37b
ENSMUSG00000062929	Cfl2
ENSMUSG00000045136	Tubb2b
ENSMUSG00000041685	Fcho2
ENSMUSG00000058486	Wdr91
ENSMUSG00000024589	Nedd4l
ENSMUSG00000029407	Uso1
ENSMUSG00000027296	Itpka
ENSMUSG00000040021	Lats1
ENSMUSG00000043881	Kbtbd7
ENSMUSG00000001750	Tcirg1
ENSMUSG00000005886	Ncoa2
ENSMUSG00000018381	Abi3
ENSMUSG00000022791	Tnk2
ENSMUSG00000067851	Arfgef1
ENSMUSG00000028525	Pde4b
ENSMUSG00000015804	Med28
ENSMUSG00000034973	Dopey1
ENSMUSG00000025049	Taf5
ENSMUSG00000027263	Tubgcp4
ENSMUSG00000039804	Ncoa5
ENSMUSG00000032312	Csk
ENSMUSG00000050029	Rap2c
ENSMUSG00000020745	Pafah1b1
ENSMUSG00000028437	Ubap1
ENSMUSG00000020272	Stk10
ENSMUSG00000040860	Crocc
ENSMUSG00000020717	Pecam1
ENSMUSG00000019804	Snx3
ENSMUSG00000040699	Limd2
ENSMUSG00000002458	Rgs19
ENSMUSG00000053253	Ndfip2
ENSMUSG00000017119	Nbr1
ENSMUSG00000051329	Nup160
ENSMUSG00000020573	Pik3cg
ENSMUSG00000038206	Fbxo8
ENSMUSG00000024006	Stk38
ENSMUSG00000074886	Grk6
ENSMUSG00000037493	Cib2
ENSMUSG00000037400	Atp11b
ENSMUSG00000032359	Ctsh
ENSMUSG00000032741	Tpcn1
ENSMUSG00000061288	Taok3
ENSMUSG00000020817	Rabep1
ENSMUSG00000036989	Trim3
ENSMUSG00000032952	Ap4b1
ENSMUSG00000070462	Mesdc1
ENSMUSG00000027652	Ralgapb
ENSMUSG00000021733	Slc4a7
ENSMUSG00000024976	Shoc2
ENSMUSG00000032382	Snx1
ENSMUSG00000022309	Angpt1
ENSMUSG00000053044	Cd8b1
ENSMUSG00000021690	Jmy
ENSMUSG00000062352	Itgb1bp1
ENSMUSG00000077450	Rab11b
ENSMUSG00000038670	Mybpc2
ENSMUSG00000022797	Tfrc
ENSMUSG00000035007	Rundc1
ENSMUSG00000023170	Gps2
ENSMUSG00000060477	Irak2
ENSMUSG00000049076	Acap2
ENSMUSG00000026270	Capn10
ENSMUSG00000032253	Phip
ENSMUSG00000036894	Rap2b
ENSMUSG00000034602	Mon2
ENSMUSG00000039201	Tbc1d25
ENSMUSG00000033066	Gas7
ENSMUSG00000019578	Ubxn6
ENSMUSG00000018363	Smurf2
ENSMUSG00000012296	Tjap1
ENSMUSG00000017132	Cyth1
ENSMUSG00000062949	Atp11c
ENSMUSG00000045795	Whamm
ENSMUSG00000026878	Rab14
ENSMUSG00000002413	Braf
ENSMUSG00000004880	Lbr
ENSMUSG00000029512	Ulk1
ENSMUSG00000030805	Stx4a
ENSMUSG00000041977	Arhgef11
ENSMUSG00000030536	Iqgap1
ENSMUSG00000022075	Rhobtb2
ENSMUSG00000024410	3110002H16Rik
ENSMUSG00000072235	Tuba1a
ENSMUSG00000025235	Bbs4
ENSMUSG00000021708	Rasgrf2
ENSMUSG00000034160	Ogt
ENSMUSG00000070000	Fcho1
ENSMUSG00000006134	Crkl
ENSMUSG00000018820	Zfyve27
ENSMUSG00000021027	Ralgapa1
ENSMUSG00000026556	Vangl2
ENSMUSG00000025793	Hgs
ENSMUSG00000020659	Cbll1
ENSMUSG00000033379	Atp6v0b
ENSMUSG00000035953	Tmem55b
ENSMUSG00000040407	Akap9
ENSMUSG00000028524	Sgip1
ENSMUSG00000049323	Smcr8
ENSMUSG00000031511	Arhgef7
ENSMUSG00000020290	Xpo1
ENSMUSG00000027665	Pik3ca
ENSMUSG00000075254	Heg1
ENSMUSG00000035151	Elmod2
ENSMUSG00000042524	Sun2
ENSMUSG00000066440	Zfyve26
ENSMUSG00000059981	Taok2
ENSMUSG00000021189	Atxn3
ENSMUSG00000028111	Ctsk
ENSMUSG00000015452	Ager
ENSMUSG00000001098	Kctd10
ENSMUSG00000037533	Rapgef6
ENSMUSG00000036104	Rab3gap1
ENSMUSG00000020580	Rock2
ENSMUSG00000060678	Hist1h4c
ENSMUSG00000073676	Hspe1
ENSMUSG00000051397	Tacstd2
ENSMUSG00000063439	B9d2
ENSMUSG00000029560	Snx8
ENSMUSG00000039942	Ptger4
ENSMUSG00000037341	Slc9a7
ENSMUSG00000036499	Eea1
ENSMUSG00000028047	Thbs3
ENSMUSG00000020135	Apc2
ENSMUSG00000006932	Ctnnb1
ENSMUSG00000032536	Trak1
ENSMUSG00000022812	Gsk3b
ENSMUSG00000036661	Dennd3
ENSMUSG00000029860	Zyx
ENSMUSG00000031880	Rrad
ENSMUSG00000026755	Arpc5l
ENSMUSG00000024858	Adrbk1
ENSMUSG00000014956	Ppp1cb
ENSMUSG00000024862	Klc2
ENSMUSG00000040247	Tbc1d10c
ENSMUSG00000002204	Napsa
ENSMUSG00000032512	Wdr48
ENSMUSG00000028136	Snx27
ENSMUSG00000026608	Kctd3
ENSMUSG00000056917	Sipa1
ENSMUSG00000026812	Tsc1
ENSMUSG00000042699	Dhx9
ENSMUSG00000031304	Il2rg
ENSMUSG00000028273	Pdlim5
ENSMUSG00000013646	Sh3bp5l
ENSMUSG00000020536	Llgl1
ENSMUSG00000037519	Ppfia1
ENSMUSG00000026478	Lamc1
ENSMUSG00000042302	Ehbp1
ENSMUSG00000022114	Spry2
ENSMUSG00000024659	Anxa1
ENSMUSG00000024381	Bin1
ENSMUSG00000026656	Fcgr2b
ENSMUSG00000034412	Tbc1d10a
ENSMUSG00000026383	Epb4.1l5
ENSMUSG00000026028	Trak2
ENSMUSG00000031840	Rab3a
ENSMUSG00000042404	Dennd4b
ENSMUSG00000025058	5430427O19Rik
ENSMUSG00000024290	Rock1
ENSMUSG00000032870	Smap2
ENSMUSG00000001630	Stk38l
ENSMUSG00000059588	Calcrl
ENSMUSG00000017009	Sdc4
ENSMUSG00000038831	Ralgps1
ENSMUSG00000030779	Rbbp6
ENSMUSG00000046722	Cdc42se1
ENSMUSG00000015377	Dennd6b
ENSMUSG00000027465	Tbc1d20
ENSMUSG00000054702	Ap1s3
ENSMUSG00000028854	Slc9a1
ENSMUSG00000030172	Erc1
ENSMUSG00000022285	Ywhaz
ENSMUSG00000034820	Cpsf7
ENSMUSG00000025860	Xiap
ENSMUSG00000075284	Wipf1
ENSMUSG00000034781	Gna11
ENSMUSG00000030707	Coro1a
ENSMUSG00000026202	Tuba4a
ENSMUSG00000034190	Chmp7
ENSMUSG00000032812	Arap1
ENSMUSG00000022568	Scrib
ENSMUSG00000027835	Pdcd10
ENSMUSG00000029060	Mib2
ENSMUSG00000066406	Akap13
ENSMUSG00000006567	Atp7b
ENSMUSG00000053646	Plxnb1
ENSMUSG00000042292	Mkl1
ENSMUSG00000021549	Rasa1
ENSMUSG00000028958	Tmub1
ENSMUSG00000000318	Clec10a
ENSMUSG00000024776	Stambpl1
ENSMUSG00000000631	Myo18a
ENSMUSG00000049562	Ap5b1
ENSMUSG00000003452	Bicd1
ENSMUSG00000027680	Fxr1
ENSMUSG00000020198	Ap3d1
ENSMUSG00000015243	Abca1
ENSMUSG00000021493	Pdlim7
ENSMUSG00000029071	Dvl1
ENSMUSG00000026074	Map4k4
ENSMUSG00000010067	Rassf1
ENSMUSG00000030839	Sergef
ENSMUSG00000063065	Mapk3
ENSMUSG00000042474	Faim3
ENSMUSG00000020640	Itsn2
ENSMUSG00000048865	Arhgap30
ENSMUSG00000026339	Ccdc93
ENSMUSG00000040701	Ap1g2
ENSMUSG00000004054	Map3k11
ENSMUSG00000022999	Lmbr1l
ENSMUSG00000020143	Dock2
ENSMUSG00000009772	Nuak2
ENSMUSG00000020527	Myo19
ENSMUSG00000029684	Wasl
ENSMUSG00000032366	Tpm1
ENSMUSG00000028458	Tesk1
ENSMUSG00000033039	Micall1
ENSMUSG00000039782	Cpeb2
ENSMUSG00000020375	Rufy1
ENSMUSG00000042121	Ssh1
ENSMUSG00000038524	Fchsd1
ENSMUSG00000050357	Rltpr
ENSMUSG00000071715	Ncf4
ENSMUSG00000028809	Srrm1
ENSMUSG00000042700	Sipa1l1
ENSMUSG00000006445	Epha2
ENSMUSG00000021910	Nisch
ENSMUSG00000038520	Tbc1d17
ENSMUSG00000042870	Tom1
ENSMUSG00000036769	Wdr44
ENSMUSG00000036840	Siah1a
ENSMUSG00000031264	Btk
ENSMUSG00000096010	Hist4h4
ENSMUSG00000024777	Ppp2r5b
ENSMUSG00000024013	Fgd2
ENSMUSG00000001995	Sipa1l2
ENSMUSG00000020130	Tbc1d15
ENSMUSG00000021277	Traf3
ENSMUSG00000056055	Sag
ENSMUSG00000037110	Ralgapa2
ENSMUSG00000052142	Rasal3
ENSMUSG00000028385	Snx30
ENSMUSG00000026289	Atg16l1
ENSMUSG00000033450	Tagap
ENSMUSG00000045005	Fzd5
ENSMUSG00000041890	Git2
ENSMUSG00000015994	Fnta
ENSMUSG00000025026	Add3
[truncated: 235 more rows]

## Sheet: legend
Lists of genes related to BCR or actin pathways were established according to several published gene sets extracted from GSEA database. These list of genes were used to build the heatmaps presented in Fig 1G and Fig 3F.
