# Supplementary material for: MIZ-1 controls transcriptional programs required for BCR signaling, actin dynamics, and naïve B cell survival
Source: Front Immunol. 2026 Mar 27;17:1758550. doi: 10.3389/fimmu.2026.1758550 (PMC13067367; doi:10.3389/fimmu.2026.1758550)
Supplement: Supplementary Table 3 — Differentially expressed genes after BCR stimulation in naïve B cells [file Table3.xlsx]

## Sheet: Supp Table 3
* According to Fowler et al 2015 (genes differentially expressed after BCR stimulation)
** according to Supplementary Table 2
gene	BCR UP or DOWN*	bound by Miz-1	bound by Miz-1DPOZ	BCR associated gene**	actin cytoskeleton associated gene**
Pou2f2	DOWN	yes	yes	yes	no
Flot1	DOWN	yes	yes	yes	yes
Kras	UP	yes	yes	yes	yes
Pik3r2	DOWN	yes	no	yes	yes
Bcl2	DOWN	yes	no	yes	yes
Plcl2	UP	yes	no	yes	no
Psma7	UP	yes	no	yes	no
Rel	UP	yes	no	yes	no
Bcr	UP	yes	no	yes	yes
Card11	DOWN	no	yes	yes	no
Ubc	UP	no	yes	yes	yes
Malt1	UP	no	yes	yes	no
Nfatc1	UP	no	yes	yes	no
Ifi30	DOWN	no	no	yes	no
Ms4a1	DOWN	no	no	yes	no
Nfam1	DOWN	no	no	yes	no
Nfatc2	DOWN	no	no	yes	no
Orai2	DOWN	no	no	yes	no
Ptpn6	DOWN	no	no	yes	no
Vpreb3	DOWN	no	no	yes	no
Cd22	DOWN	no	no	yes	yes
Rac2	DOWN	no	no	yes	yes
Rasgrp1	DOWN	no	no	yes	yes
Was	DOWN	no	no	yes	yes
Pycard	DOWN	no	no	yes	yes
Unc93b1	DOWN	no	no	yes	yes
Ptpn22	UP	no	no	yes	no
Ythdf1	UP	no	no	yes	no
Blk	UP	no	no	yes	no
Fos	UP	no	no	yes	no
Nfkbib	UP	no	no	yes	no
Nfkbie	UP	no	no	yes	no
Pik3ap1	UP	no	no	yes	no
Psma4	UP	no	no	yes	no
Psmb6	UP	no	no	yes	no
Psmb7	UP	no	no	yes	no
Psmd12	UP	no	no	yes	no
Psmd7	UP	no	no	yes	no
Arl8b	UP	no	no	yes	yes
Sar1b	UP	no	no	yes	yes
Ccr7	UP	no	no	yes	yes
Fyn	UP	no	no	yes	yes
Jun	UP	no	no	yes	yes
Nras	UP	no	no	yes	yes
Agap2	DOWN	yes	yes	no	yes
Arhgef1	DOWN	yes	yes	no	yes
Arhgef18	DOWN	yes	yes	no	yes
Ccdc88c	DOWN	yes	yes	no	yes
Evl	DOWN	yes	yes	no	yes
Itsn1	DOWN	yes	yes	no	yes
Klhl17	DOWN	yes	yes	no	yes
Plec	DOWN	yes	yes	no	yes
Ppp1r9b	DOWN	yes	yes	no	yes
Sh2d3c	DOWN	yes	yes	no	yes
Arrb1	DOWN	yes	yes	no	yes
Ccne1	DOWN	yes	yes	no	yes
Cnn3	DOWN	yes	yes	no	yes
Grk6	DOWN	yes	yes	no	yes
Myo18a	DOWN	yes	yes	no	yes
Rabep2	DOWN	yes	yes	no	yes
Tnk2	DOWN	yes	yes	no	yes
Bcar3	UP	yes	yes	no	yes
Gna13	UP	yes	yes	no	yes
Ran	UP	yes	yes	no	yes
Tex2	UP	yes	yes	no	yes
Vegfa	UP	yes	yes	no	yes
Cyth2	UP	yes	yes	no	yes
Dgkd	UP	yes	yes	no	yes
Litaf	UP	yes	yes	no	yes
Marcksl1	UP	yes	yes	no	yes
Rnf11	UP	yes	yes	no	yes
Rps6kb1	UP	yes	yes	no	yes
Rapgef4	DOWN	yes	no	no	yes
Jak3	DOWN	yes	no	no	yes
Ezr	UP	yes	no	no	yes
Rap1b	UP	yes	no	no	yes
Rasgef1b	UP	yes	no	no	yes
Tbc1d15	UP	yes	no	no	yes
Ehd1	UP	yes	no	no	yes
Hspd1	UP	yes	no	no	yes
Plk2	UP	yes	no	no	yes
Ptp4a1	UP	yes	no	no	yes
Ranbp3	UP	yes	no	no	yes
Snx4	UP	yes	no	no	yes
Wnk1	UP	yes	no	no	yes
Arhgef2	DOWN	no	yes	no	yes
Asb2	DOWN	no	yes	no	yes
Bcl6	DOWN	no	yes	no	yes
Elmo2	DOWN	no	yes	no	yes
Fgd2	DOWN	no	yes	no	yes
Itgb7	DOWN	no	yes	no	yes
Lrp1	DOWN	no	yes	no	yes
Pdlim2	DOWN	no	yes	no	yes
Prkaca	DOWN	no	yes	no	yes
Prkcz	DOWN	no	yes	no	yes
Rasal3	DOWN	no	yes	no	yes
Tbc1d10c	DOWN	no	yes	no	yes
Arhgap4	DOWN	no	yes	no	yes
Arrb2	DOWN	no	yes	no	yes
Atp13a2	DOWN	no	yes	no	yes
Cnn2	DOWN	no	yes	no	yes
Dennd1c	DOWN	no	yes	no	yes
Fhod1	DOWN	no	yes	no	yes
Nedd4	DOWN	no	yes	no	yes
Rnf144a	DOWN	no	yes	no	yes
Slc48a1	DOWN	no	yes	no	yes
Unc119	DOWN	no	yes	no	yes
Zyx	DOWN	no	yes	no	yes
Arap2	UP	no	yes	no	yes
Basp1	UP	no	yes	no	yes
Cct7	UP	no	yes	no	yes
Itgav	UP	no	yes	no	yes
Itgb1	UP	no	yes	no	yes
Itgb3	UP	no	yes	no	yes
Lmnb1	UP	no	yes	no	yes
Ndel1	UP	no	yes	no	yes
Rangap1	UP	no	yes	no	yes
Rhoa	UP	no	yes	no	yes
Rhob	UP	no	yes	no	yes
Sipa1l2	UP	no	yes	no	yes
Twf1	UP	no	yes	no	yes
Usp6nl	UP	no	yes	no	yes
Zc3h15	UP	no	yes	no	yes
Antxr2	UP	no	yes	no	yes
Atp6v1h	UP	no	yes	no	yes
Clint1	UP	no	yes	no	yes
Igf2r	UP	no	yes	no	yes
Myo1e	UP	no	yes	no	yes
Prkar1a	UP	no	yes	no	yes
Rabgef1	UP	no	yes	no	yes
Rara	UP	no	yes	no	yes
Rragc	UP	no	yes	no	yes
Slc30a4	UP	no	yes	no	yes
Snx5	UP	no	yes	no	yes
Tmed2	UP	no	yes	no	yes
Trim27	UP	no	yes	no	yes
Dennd3	DOWN	no	no	no	yes
Mx1	DOWN	no	no	no	yes
Stk10	DOWN	no	no	no	yes
Gimap5	DOWN	no	no	no	yes
Rhof	DOWN	no	no	no	yes
Ehbp1l1	DOWN	no	no	no	yes
Fchsd2	DOWN	no	no	no	yes
Coro1a	DOWN	no	no	no	yes
Tmem173	DOWN	no	no	no	yes
Ece1	DOWN	no	no	no	yes
Itga4	DOWN	no	no	no	yes
Rgs19	DOWN	no	no	no	yes
Def6	DOWN	no	no	no	yes
Filip1l	DOWN	no	no	no	yes
Tpm1	DOWN	no	no	no	yes
Wdfy2	DOWN	no	no	no	yes
Pecam1	DOWN	no	no	no	yes
Mkl1	DOWN	no	no	no	yes
Add3	DOWN	no	no	no	yes
Hck	DOWN	no	no	no	yes
Abca7	DOWN	no	no	no	yes
Bin2	DOWN	no	no	no	yes
Myadm	DOWN	no	no	no	yes
Rp2h	DOWN	no	no	no	yes
Anxa1	DOWN	no	no	no	yes
Znf512b	DOWN	no	no	no	yes
Sipa1	DOWN	no	no	no	yes
Lipa	DOWN	no	no	no	yes
Gga2	DOWN	no	no	no	yes
Ppp1r12b	DOWN	no	no	no	yes
Pla2g4b	DOWN	no	no	no	yes
Arhgap9	DOWN	no	no	no	yes
Rgs14	DOWN	no	no	no	yes
Ceacam1	DOWN	no	no	no	yes
Sept9	DOWN	no	no	no	yes
Fcgrt	DOWN	no	no	no	yes
Inpp5k	DOWN	no	no	no	yes
Parvg	DOWN	no	no	no	yes
Cd1d1	DOWN	no	no	no	yes
Trpm2	DOWN	no	no	no	yes
Sh3bp1	DOWN	no	no	no	yes
Dok3	DOWN	no	no	no	yes
Tcirg1	DOWN	no	no	no	yes
Tlr4	DOWN	no	no	no	yes
Cc2d1a	DOWN	no	no	no	yes
Rin3	DOWN	no	no	no	yes
Cyb561a3	DOWN	no	no	no	yes
Cyth4	DOWN	no	no	no	yes
Pld4	DOWN	no	no	no	yes
Ralgps2	DOWN	no	no	no	yes
Abi3	DOWN	no	no	no	yes
Shkbp1	DOWN	no	no	no	yes
Pip4k2b	DOWN	no	no	no	yes
Rrad	UP	no	no	no	yes
Lilrb4	UP	no	no	no	yes
Chmp4b	UP	no	no	no	yes
Cct6a	UP	no	no	no	yes
Sar1a	UP	no	no	no	yes
Rcc1	UP	no	no	no	yes
Dsn1	UP	no	no	no	yes
Mapre1	UP	no	no	no	yes
Pafah1b1	UP	no	no	no	yes
Eef1b2	UP	no	no	no	yes
Sumo1	UP	no	no	no	yes
Ptpn2	UP	no	no	no	yes
Atp6ap2	UP	no	no	no	yes
Vps26a	UP	no	no	no	yes
Ddit3	UP	no	no	no	yes
Vps18	UP	no	no	no	yes
Mapre2	UP	no	no	no	yes
Mfsd12	UP	no	no	no	yes
Lamtor1	UP	no	no	no	yes
Rgs2	UP	no	no	no	yes
Kif18a	UP	no	no	no	yes
Atp6v1d	UP	no	no	no	yes
Smcr8	UP	no	no	no	yes
Flcn	UP	no	no	no	yes
Cd36	UP	no	no	no	yes
Apoe	UP	no	no	no	yes
Wbscr16	UP	no	no	no	yes
March3	UP	no	no	no	yes
Ccdc115	UP	no	no	no	yes
Mreg	UP	no	no	no	yes
Plek	UP	no	no	no	yes
Sun2	UP	no	no	no	yes
Tagap	UP	no	no	no	yes
Dusp3	UP	no	no	no	yes
M6pr	UP	no	no	no	yes
Vps37b	UP	no	no	no	yes
Stam2	UP	no	no	no	yes
Tollip	UP	no	no	no	yes
Atp6v0d1	UP	no	no	no	yes
Armcx3	UP	no	no	no	yes
Heg1	UP	no	no	no	yes
Jmy	UP	no	no	no	yes
Cenpa	UP	no	no	no	yes
Arrdc3	UP	no	no	no	yes
Tom1	UP	no	no	no	yes
Lamp1	UP	no	no	no	yes
Ptpn23	UP	no	no	no	yes
Clcn6	UP	no	no	no	yes
Ccr5	UP	no	no	no	yes
Spdl1	UP	no	no	no	yes
Cyth1	UP	no	no	no	yes
Avl9	UP	no	no	no	yes
Lemd3	UP	no	no	no	yes
Lgals3	UP	no	no	no	yes
Ncl	UP	no	no	no	yes
Dennd4a	UP	no	no	no	yes
Abca1	UP	no	no	no	yes
C1qbp	UP	no	no	no	yes
Rheb	UP	no	no	no	yes
Atp1a1	UP	no	no	no	yes
Sdcbp	UP	no	no	no	yes
Rgs1	UP	no	no	no	yes
Cxcr4	UP	no	no	no	yes
Ndfip1	UP	no	no	no	yes
Eif5	UP	no	no	no	yes
Pmepa1	UP	no	no	no	yes
Lyar	UP	no	no	no	yes
Lancl2	UP	no	no	no	yes
Atp6v1f	UP	no	no	no	yes
Cct2	UP	no	no	no	yes
Rrp1b	UP	no	no	no	yes
Emd	UP	no	no	no	yes
Ptger4	UP	no	no	no	yes
Anp32e	UP	no	no	no	yes
Hsp90aa1	UP	no	no	no	yes
Thg1l	UP	no	no	no	yes
Map1lc3a	UP	no	no	no	yes
Tuba1c	UP	no	no	no	yes
Optn	UP	no	no	no	yes
Hsp90ab1	UP	no	no	no	yes
Sqstm1	UP	no	no	no	yes
Arf1	UP	no	no	no	yes
Ranbp1	UP	no	no	no	yes
Taf5	UP	no	no	no	yes
Ifitm2	UP	no	no	no	yes
Ldlr	UP	no	no	no	yes
Rnf149	UP	no	no	no	yes
Vamp3	UP	no	no	no	yes
Eif2b5	UP	no	no	no	yes
Ube2a	UP	no	no	no	yes
Tubb2a	UP	no	no	no	yes
Txnl1	UP	no	no	no	yes
Tpt1	UP	no	no	no	yes
Arf4	UP	no	no	no	yes
5031439G07Rik	DOWN	yes	yes	no	no
Agpat1	DOWN	yes	yes	no	no
Ahdc1	DOWN	yes	yes	no	no
Cpm	DOWN	yes	yes	no	no
Crot	DOWN	yes	yes	no	no
Gbp8	DOWN	yes	yes	no	no
Hdac7	DOWN	yes	yes	no	no
Hlcs	DOWN	yes	yes	no	no
Iqce	DOWN	yes	yes	no	no
Lpgat1	DOWN	yes	yes	no	no
Mast3	DOWN	yes	yes	no	no
Ppip5k1	DOWN	yes	yes	no	no
Ppp1r35	DOWN	yes	yes	no	no
Pygb	DOWN	yes	yes	no	no
Pygo2	DOWN	yes	yes	no	no
Susd1	DOWN	yes	yes	no	no
Tcf3	DOWN	yes	yes	no	no
Trim7	DOWN	yes	yes	no	no
Wdtc1	DOWN	yes	yes	no	no
Zfp710	DOWN	yes	yes	no	no
Acsl3	UP	yes	yes	no	no
Amd1	UP	yes	yes	no	no
Amd2	UP	yes	yes	no	no
Atp2b1	UP	yes	yes	no	no
B4galt5	UP	yes	yes	no	no
Bend3	UP	yes	yes	no	no
Bhlhe41	UP	yes	yes	no	no
Btf3	UP	yes	yes	no	no
Ccdc86	UP	yes	yes	no	no
Ccdc9	UP	yes	yes	no	no
Champ1	UP	yes	yes	no	no
Chd1	UP	yes	yes	no	no
Dip2b	UP	yes	yes	no	no
Dnajc11	UP	yes	yes	no	no
Dnajc21	UP	yes	yes	no	no
Eif1ad	UP	yes	yes	no	no
Eif3b	UP	yes	yes	no	no
Elmsan1	UP	yes	yes	no	no
Fbxo11	UP	yes	yes	no	no
Gad1	UP	yes	yes	no	no
Gm15706	UP	yes	yes	no	no
Gns	UP	yes	yes	no	no
Gpr137c	UP	yes	yes	no	no
Lonrf1	UP	yes	yes	no	no
Mmadhc	UP	yes	yes	no	no
Morc2a	UP	yes	yes	no	no
Myb	UP	yes	yes	no	no
Ninj1	UP	yes	yes	no	no
Nol9	UP	yes	yes	no	no
Nr4a3	UP	yes	yes	no	no
Pdp1	UP	yes	yes	no	no
Pea15a	UP	yes	yes	no	no
Pim3	UP	yes	yes	no	no
Plaur	UP	yes	yes	no	no
Ppig	UP	yes	yes	no	no
Pprc1	UP	yes	yes	no	no
Ptma	UP	yes	yes	no	no
Rest	UP	yes	yes	no	no
Rrs1	UP	yes	yes	no	no
Satb1	UP	yes	yes	no	no
Sgpl1	UP	yes	yes	no	no
Slc37a3	UP	yes	yes	no	no
Smc6	UP	yes	yes	no	no
Smndc1	UP	yes	yes	no	no
Tiparp	UP	yes	yes	no	no
Txndc9	UP	yes	yes	no	no
Ube2j1	UP	yes	yes	no	no
Utp14b	UP	yes	yes	no	no
Wdr26	UP	yes	yes	no	no
Ybx3	UP	yes	yes	no	no
Zbtb2	UP	yes	yes	no	no
Zfp655	UP	yes	yes	no	no
Bend5	DOWN	yes	no	no	no
Cacna1i	DOWN	yes	no	no	no
Cep250	DOWN	yes	no	no	no
Entpd5	DOWN	yes	no	no	no
Fam168a	DOWN	yes	no	no	no
Galnt4	DOWN	yes	no	no	no
Kif21b	DOWN	yes	no	no	no
Ltb	DOWN	yes	no	no	no
Midn	DOWN	yes	no	no	no
Mlec	DOWN	yes	no	no	no
Pitpnm1	DOWN	yes	no	no	no
Prickle3	DOWN	yes	no	no	no
Tfeb	DOWN	yes	no	no	no
Zfp217	DOWN	yes	no	no	no
Aff1	UP	yes	no	no	no
Aff4	UP	yes	no	no	no
Ago2	UP	yes	no	no	no
Ago2	UP	yes	no	no	no
Ahr	UP	yes	no	no	no
Alyref	UP	yes	no	no	no
Asph	UP	yes	no	no	no
BC048403	UP	yes	no	no	no
Btg3	UP	yes	no	no	no
Cct8	UP	yes	no	no	no
Cdc34	UP	yes	no	no	no
Desi2	UP	yes	no	no	no
Dlst	UP	yes	no	no	no
Dnajb4	UP	yes	no	no	no
Egr3	UP	yes	no	no	no
Eif1	UP	yes	no	no	no
Emc6	UP	yes	no	no	no
Erh	UP	yes	no	no	no
Fbxo30	UP	yes	no	no	no
Fnip1	UP	yes	no	no	no
Gar1	UP	yes	no	no	no
Gclc	UP	yes	no	no	no
Gtf2h1	UP	yes	no	no	no
Hat1	UP	yes	no	no	no
Hccs	UP	yes	no	no	no
Hmgb2	UP	yes	no	no	no
Inpp5a	UP	yes	no	no	no
Irs2	UP	yes	no	no	no
Jarid2	UP	yes	no	no	no
Kbtbd8	UP	yes	no	no	no
Kdm6b	UP	yes	no	no	no
Lap3	UP	yes	no	no	no
Laptm5	UP	yes	no	no	no
Ldha	UP	yes	no	no	no
Mafg	UP	yes	no	no	no
Mnt	UP	yes	no	no	no
Myc	UP	yes	no	no	no
Nampt	UP	yes	no	no	no
Nsf	UP	yes	no	no	no
Odc1	UP	yes	no	no	no
Osgin2	UP	yes	no	no	no
Patl1	UP	yes	no	no	no
Polr2f	UP	yes	no	no	no
Polr3e	UP	yes	no	no	no
Ppm1a	UP	yes	no	no	no
Ppm1g	UP	yes	no	no	no
Rars	UP	yes	no	no	no
Rpf1	UP	yes	no	no	no
Rpl9	UP	yes	no	no	no
Rrp7a	UP	yes	no	no	no
Sin3b	UP	yes	no	no	no
Skil	UP	yes	no	no	no
Slc16a6	UP	yes	no	no	no
Slc38a1	UP	yes	no	no	no
Smad7	UP	yes	no	no	no
Suco	UP	yes	no	no	no
Tatdn2	UP	yes	no	no	no
Tbk1	UP	yes	no	no	no
Tgif2	UP	yes	no	no	no
Thumpd1	UP	yes	no	no	no
Tpd52	UP	yes	no	no	no
Trib1	UP	yes	no	no	no
Twsg1	UP	yes	no	no	no
Usp31	UP	yes	no	no	no
Vat1	UP	yes	no	no	no
Zbtb10	UP	yes	no	no	no
Zbtb17	UP	yes	no	no	no
Zfand5	UP	yes	no	no	no
Zfp507	UP	yes	no	no	no
Prkd2	DOWN	no	yes	no	no
Acsf2	DOWN	no	yes	no	no
Adamts10	DOWN	no	yes	no	no
B3gat3	DOWN	no	yes	no	no
B3gnt8	DOWN	no	yes	no	no
BC017158	DOWN	no	yes	no	no
Bcl9	DOWN	no	yes	no	no
Bmyc	DOWN	no	yes	no	no
Calhm2	DOWN	no	yes	no	no
Cdc25b	DOWN	no	yes	no	no
Cisd3	DOWN	no	yes	no	no
Clec2g	DOWN	no	yes	no	no
Cyb5r1	DOWN	no	yes	no	no
Degs2	DOWN	no	yes	no	no
Dusp7	DOWN	no	yes	no	no
E2f2	DOWN	no	yes	no	no
Emid1	DOWN	no	yes	no	no
Enpp1	DOWN	no	yes	no	no
Esrra	DOWN	no	yes	no	no
Flt3l	DOWN	no	yes	no	no
Gdf11	DOWN	no	yes	no	no
Gm15674	DOWN	no	yes	no	no
Herc6	DOWN	no	yes	no	no
Hhex	DOWN	no	yes	no	no
Il6ra	DOWN	no	yes	no	no
Irf2bpl	DOWN	no	yes	no	no
Itpripl1	DOWN	no	yes	no	no
Kbtbd11	DOWN	no	yes	no	no
Mbd6	DOWN	no	yes	no	no
Mov10	DOWN	no	yes	no	no
Nbeal2	DOWN	no	yes	no	no
Pbx2	DOWN	no	yes	no	no
Pear1	DOWN	no	yes	no	no
Pik3c2b	DOWN	no	yes	no	no
Plod3	DOWN	no	yes	no	no
Prkag2	DOWN	no	yes	no	no
Pxdc1	DOWN	no	yes	no	no
Relt	DOWN	no	yes	no	no
Samd10	DOWN	no	yes	no	no
Senp7	DOWN	no	yes	no	no
Slain1	DOWN	no	yes	no	no
Slc25a37	DOWN	no	yes	no	no
Soat1	DOWN	no	yes	no	no
Sumf1	DOWN	no	yes	no	no
Tdrd7	DOWN	no	yes	no	no
Tm6sf1	DOWN	no	yes	no	no
Ttll3	DOWN	no	yes	no	no
Vamp1	DOWN	no	yes	no	no
Wdr13	DOWN	no	yes	no	no
Zbtb7b	DOWN	no	yes	no	no
Zscan20	DOWN	no	yes	no	no
A530032D15Rik	UP	no	yes	no	no
Aen	UP	no	yes	no	no
AI597479	UP	no	yes	no	no
Arih2	UP	no	yes	no	no
Atg2b	UP	no	yes	no	no
Atl2	UP	no	yes	no	no
Atp1b3	UP	no	yes	no	no
Azin1	UP	no	yes	no	no
B3gnt7	UP	no	yes	no	no
Bag5	UP	no	yes	no	no
Bhlhe40	UP	no	yes	no	no
Bloc1s4	UP	no	yes	no	no
Bri3	UP	no	yes	no	no
Btaf1	UP	no	yes	no	no
Btg1	UP	no	yes	no	no
Cables1	UP	no	yes	no	no
Camta1	UP	no	yes	no	no
Cd83	UP	no	yes	no	no
Cdv3	UP	no	yes	no	no
Chst10	UP	no	yes	no	no
Cinp	UP	no	yes	no	no
Cluh	UP	no	yes	no	no
Cnot7	UP	no	yes	no	no
Crls1	UP	no	yes	no	no
Cry1	UP	no	yes	no	no
Ctps	UP	no	yes	no	no
Cyp51	UP	no	yes	no	no
Cystm1	UP	no	yes	no	no
Ddx1	UP	no	yes	no	no
Dmxl1	UP	no	yes	no	no
Egr2	UP	no	yes	no	no
Eif3j2	UP	no	yes	no	no
Eif4e	UP	no	yes	no	no
Erf	UP	no	yes	no	no
Ets2	UP	no	yes	no	no
Fam107b	UP	no	yes	no	no
Fam167a	UP	no	yes	no	no
Fem1b	UP	no	yes	no	no
Fosl2	UP	no	yes	no	no
Foxn2	UP	no	yes	no	no
Fzr1	UP	no	yes	no	no
Gch1	UP	no	yes	no	no
Golt1b	UP	no	yes	no	no
Grwd1	UP	no	yes	no	no
Gstm1	UP	no	yes	no	no
Gtf3c4	UP	no	yes	no	no
Hnrnpab	UP	no	yes	no	no
Homer1	UP	no	yes	no	no
Hspa14	UP	no	yes	no	no
Ier5	UP	no	yes	no	no
Il6st	UP	no	yes	no	no
Ilf3	UP	no	yes	no	no
Impact	UP	no	yes	no	no
Impdh1	UP	no	yes	no	no
Klf10	UP	no	yes	no	no
Klf4	UP	no	yes	no	no
Klhl21	UP	no	yes	no	no
Kpna1	UP	no	yes	no	no
Larp1	UP	no	yes	no	no
Larp1b	UP	no	yes	no	no
Lrrc8d	UP	no	yes	no	no
Metap1	UP	no	yes	no	no
Metap2	UP	no	yes	no	no
Mir22hg	UP	no	yes	no	no
Naa50	UP	no	yes	no	no
Nfe2l2	UP	no	yes	no	no
Nmt2	UP	no	yes	no	no
Nr4a1	UP	no	yes	no	no
Nr4a2	UP	no	yes	no	no
Nt5dc3	UP	no	yes	no	no
Nup54	UP	no	yes	no	no
Osbpl8	UP	no	yes	no	no
Pfdn4	UP	no	yes	no	no
Pnpla8	UP	no	yes	no	no
Pogk	UP	no	yes	no	no
Polr1c	UP	no	yes	no	no
Polr2h	UP	no	yes	no	no
Polr2k	UP	no	yes	no	no
Ppa1	UP	no	yes	no	no
Ppp1r14b	UP	no	yes	no	no
Ppp4r2	UP	no	yes	no	no
Ptbp2	UP	no	yes	no	no
Ptges3	UP	no	yes	no	no
Pvr	UP	no	yes	no	no
Pwp1	UP	no	yes	no	no
Rnf125	UP	no	yes	no	no
Rnf2	UP	no	yes	no	no
Rragd	UP	no	yes	no	no
Sap18	UP	no	yes	no	no
Simc1	UP	no	yes	no	no
Slc16a1	UP	no	yes	no	no
Slc19a1	UP	no	yes	no	no
Slc25a25	UP	no	yes	no	no
Slc29a1	UP	no	yes	no	no
Slc35b2	UP	no	yes	no	no
Snrpd1	UP	no	yes	no	no
Sp140	UP	no	yes	no	no
Sqle	UP	no	yes	no	no
Srr	UP	no	yes	no	no
St6galnac4	UP	no	yes	no	no
Stt3b	UP	no	yes	no	no
Sytl3	UP	no	yes	no	no
Tagap1	UP	no	yes	no	no
Tcf7l2	UP	no	yes	no	no
Timm23	UP	no	yes	no	no
Tle1	UP	no	yes	no	no
Tmem11	UP	no	yes	no	no
Tmem185b	UP	no	yes	no	no
Tra2a	UP	no	yes	no	no
Tspan13	UP	no	yes	no	no
Tsr1	UP	no	yes	no	no
Ube2n	UP	no	yes	no	no
Ubxn4	UP	no	yes	no	no
Uqcrfs1	UP	no	yes	no	no
Usp14	UP	no	yes	no	no
Ythdf2	UP	no	yes	no	no
Zc3h12c	UP	no	yes	no	no
Zmynd19	UP	no	yes	no	no
Zswim6	UP	no	yes	no	no
Lta	DOWN	no	no	no	no
Akna	DOWN	no	no	no	no
Fcrl5	DOWN	no	no	no	no
Ighv5-2	DOWN	no	no	no	no
Igkv4-50	DOWN	no	no	no	no
Igkv4-70	DOWN	no	no	no	no
Igkv4-74	DOWN	no	no	no	no
Cep85	DOWN	no	no	no	no
Irf9	DOWN	no	no	no	no
Cd52	DOWN	no	no	no	no
Mob3a	DOWN	no	no	no	no
BC035044	DOWN	no	no	no	no
Ppdpf	DOWN	no	no	no	no
D17H6S56E-5	DOWN	no	no	no	no
Gbp3	DOWN	no	no	no	no
Ppp1r18	DOWN	no	no	no	no
Gm15987	DOWN	no	no	no	no
Pnkp	DOWN	no	no	no	no
Gm14492	DOWN	no	no	no	no
Gimap8	DOWN	no	no	no	no
RP24-312B12.1	DOWN	no	no	no	no
Gimap1	DOWN	no	no	no	no
Gimap3	DOWN	no	no	no	no
Tlr1	DOWN	no	no	no	no
Mir1190	DOWN	no	no	no	no
Uqcc	DOWN	no	no	no	no
Ifi47	DOWN	no	no	no	no
AC122322.1	DOWN	no	no	no	no
AC156953.1	DOWN	no	no	no	no
AC120404.3	DOWN	no	no	no	no
Tgtp2	DOWN	no	no	no	no
AC153855.7	DOWN	no	no	no	no
Gm14719	DOWN	no	no	no	no
Gimap4	DOWN	no	no	no	no
Glrx	DOWN	no	no	no	no
Milr1	DOWN	no	no	no	no
Apobec3	DOWN	no	no	no	no
Daf2	DOWN	no	no	no	no
Cd55	DOWN	no	no	no	no
Eif2ak2	DOWN	no	no	no	no
Apol7c	DOWN	no	no	no	no
Gbp5	DOWN	no	no	no	no
Ggta1	DOWN	no	no	no	no
Gm4070	DOWN	no	no	no	no
Ly6d	DOWN	no	no	no	no
Il16	DOWN	no	no	no	no
Icosl	DOWN	no	no	no	no
Gbp4	DOWN	no	no	no	no
Psme2b-ps	DOWN	no	no	no	no
Gm20531	DOWN	no	no	no	no
Lynx1	DOWN	no	no	no	no
Kynu	DOWN	no	no	no	no
Hrsp12	DOWN	no	no	no	no
Ugdh	DOWN	no	no	no	no
Elk3	DOWN	no	no	no	no
Trim30d	DOWN	no	no	no	no
Slfn5	DOWN	no	no	no	no
Nrm	DOWN	no	no	no	no
Il9r	DOWN	no	no	no	no
Stard5	DOWN	no	no	no	no
St3gal1	DOWN	no	no	no	no
Trim30a	DOWN	no	no	no	no
D10Jhu81e	DOWN	no	no	no	no
Acbd4	DOWN	no	no	no	no
Gm3345	DOWN	no	no	no	no
Ccdc167	DOWN	no	no	no	no
Ell3	DOWN	no	no	no	no
Cat	DOWN	no	no	no	no
AW112010	DOWN	no	no	no	no
Gm9475	DOWN	no	no	no	no
Rassf4	DOWN	no	no	no	no
Acp5	DOWN	no	no	no	no
Gm15675	DOWN	no	no	no	no
Gm25104	DOWN	no	no	no	no
Gm4759	DOWN	no	no	no	no
Parp10	DOWN	no	no	no	no
Gm1966	DOWN	no	no	no	no
D130040H23Rik	DOWN	no	no	no	no
Psmb9	DOWN	no	no	no	no
Gm15265	DOWN	no	no	no	no
Gm11998	DOWN	no	no	no	no
Cdc14a	DOWN	no	no	no	no
Serpina3g	DOWN	no	no	no	no
Abhd12	DOWN	no	no	no	no
Rdh12	DOWN	no	no	no	no
Chchd10	DOWN	no	no	no	no
Slc14a1	DOWN	no	no	no	no
Grhpr	DOWN	no	no	no	no
Rps6ka1	DOWN	no	no	no	no
Rdm1	DOWN	no	no	no	no
Arid3b	DOWN	no	no	no	no
Themis2	DOWN	no	no	no	no
Rhbdf2	DOWN	no	no	no	no
Gm16034	DOWN	no	no	no	no
Phxr4	DOWN	no	no	no	no
Gm11648	DOWN	no	no	no	no
Ccdc28b	DOWN	no	no	no	no
D630008O14Rik	DOWN	no	no	no	no
Tmem176b	DOWN	no	no	no	no
Tnfrsf13b	DOWN	no	no	no	no
Cbx8	DOWN	no	no	no	no
Pstpip1	DOWN	no	no	no	no
Hacl1	DOWN	no	no	no	no
Trf	DOWN	no	no	no	no
Osbpl7	DOWN	no	no	no	no
Zdhhc24	DOWN	no	no	no	no
Fam214a	DOWN	no	no	no	no
Mocs1	DOWN	no	no	no	no
4930522L14Rik	DOWN	no	no	no	no
Sgsh	DOWN	no	no	no	no
Hspb6	DOWN	no	no	no	no
Mlh3	DOWN	no	no	no	no
Entpd1	DOWN	no	no	no	no
Tchp	DOWN	no	no	no	no
Gm21975	DOWN	no	no	no	no
Pqlc2	DOWN	no	no	no	no
Gm11344	DOWN	no	no	no	no
Dhrs1	DOWN	no	no	no	no
Gm16014	DOWN	no	no	no	no
Zfp944	DOWN	no	no	no	no
Gltp	DOWN	no	no	no	no
Mospd3	DOWN	no	no	no	no
Slamf6	DOWN	no	no	no	no
Etfb	DOWN	no	no	no	no
Ndst1	DOWN	no	no	no	no
Abcd1	DOWN	no	no	no	no
Ffar1	DOWN	no	no	no	no
Fam26f	DOWN	no	no	no	no
Ccdc69	DOWN	no	no	no	no
C530050E15Rik	DOWN	no	no	no	no
Carns1	DOWN	no	no	no	no
Gm12462	DOWN	no	no	no	no
Stx2	DOWN	no	no	no	no
Abcg3	DOWN	no	no	no	no
Lilrb3	DOWN	no	no	no	no
5830428H23Rik	DOWN	no	no	no	no
Lrrc18	DOWN	no	no	no	no
Rpap1	DOWN	no	no	no	no
Haghl	DOWN	no	no	no	no
Angptl1	DOWN	no	no	no	no
Recql5	DOWN	no	no	no	no
Atp5sl	DOWN	no	no	no	no
9930111J21Rik2	DOWN	no	no	no	no
Adcy7	DOWN	no	no	no	no
AC116801.1	DOWN	no	no	no	no
Akr7a5	DOWN	no	no	no	no
Tmem110	DOWN	no	no	no	no
Erp27	DOWN	no	no	no	no
Prr5	DOWN	no	no	no	no
Phf14	DOWN	no	no	no	no
Hdgfrp3	DOWN	no	no	no	no
Gm17552	DOWN	no	no	no	no
Cep89	DOWN	no	no	no	no
Gm12064	DOWN	no	no	no	no
Zfp945	DOWN	no	no	no	no
Ppm1m	DOWN	no	no	no	no
Gm13786	DOWN	no	no	no	no
Naaa	DOWN	no	no	no	no
Plcb2	DOWN	no	no	no	no
Gm11465	DOWN	no	no	no	no
Nxpe2	DOWN	no	no	no	no
Noxred1	DOWN	no	no	no	no
I830077J02Rik	DOWN	no	no	no	no
Pglyrp1	DOWN	no	no	no	no
Akr1b10	DOWN	no	no	no	no
Lrrcc1	DOWN	no	no	no	no
Gm15821	DOWN	no	no	no	no
Pglyrp2	DOWN	no	no	no	no
Thap3	DOWN	no	no	no	no
Cd7	DOWN	no	no	no	no
Gm23370	DOWN	no	no	no	no
Tmem176a	DOWN	no	no	no	no
Slc46a3	DOWN	no	no	no	no
Tyk2	DOWN	no	no	no	no
Avpr2	DOWN	no	no	no	no
Parp3	DOWN	no	no	no	no
Lrch4	DOWN	no	no	no	no
Ptpre	DOWN	no	no	no	no
Siglecg	DOWN	no	no	no	no
Slc39a13	DOWN	no	no	no	no
Cpt1a	DOWN	no	no	no	no
L1cam	DOWN	no	no	no	no
Gcdh	DOWN	no	no	no	no
Them6	DOWN	no	no	no	no
Slc28a2	DOWN	no	no	no	no
Il27ra	DOWN	no	no	no	no
Zbtb4	DOWN	no	no	no	no
Ifitm6	DOWN	no	no	no	no
Iffo1	DOWN	no	no	no	no
Cd84	DOWN	no	no	no	no
Ccdc142	DOWN	no	no	no	no
Tmem154	DOWN	no	no	no	no
Lyl1	DOWN	no	no	no	no
Gm16170	DOWN	no	no	no	no
Rnasel	DOWN	no	no	no	no
Gm16152	DOWN	no	no	no	no
Gm15872	DOWN	no	no	no	no
Olfr164	DOWN	no	no	no	no
Mgst2	DOWN	no	no	no	no
Dusp6	DOWN	no	no	no	no
Gm15356	DOWN	no	no	no	no
AC120859.1	DOWN	no	no	no	no
Zfp398	DOWN	no	no	no	no
Nxpe4	DOWN	no	no	no	no
Ankmy2	DOWN	no	no	no	no
Trim65	DOWN	no	no	no	no
Zfp882	DOWN	no	no	no	no
Zfp873	DOWN	no	no	no	no
Lbh	DOWN	no	no	no	no
Slc40a1	DOWN	no	no	no	no
A530088E08Rik	DOWN	no	no	no	no
4922501C03Rik	DOWN	no	no	no	no
Traf3ip3	DOWN	no	no	no	no
Osgepl1	DOWN	no	no	no	no
Ccdc61	DOWN	no	no	no	no
AC130214.1	DOWN	no	no	no	no
Cars2	DOWN	no	no	no	no
Fam149b	DOWN	no	no	no	no
Suv420h2	DOWN	no	no	no	no
Acrbp	DOWN	no	no	no	no
BC029127	DOWN	no	no	no	no
Pot1b	DOWN	no	no	no	no
Camta2	DOWN	no	no	no	no
Prdm9	DOWN	no	no	no	no
Oas1c	DOWN	no	no	no	no
Bcl11a	DOWN	no	no	no	no
Polm	DOWN	no	no	no	no
Srpk3	DOWN	no	no	no	no
Pdia4	DOWN	no	no	no	no
Nmral1	DOWN	no	no	no	no
Wdr76	DOWN	no	no	no	no
Cyp4f18	DOWN	no	no	no	no
Gm15800	DOWN	no	no	no	no
Sap25	DOWN	no	no	no	no
2610002J02Rik	DOWN	no	no	no	no
Apbb1ip	DOWN	no	no	no	no
Zfp831	DOWN	no	no	no	no
Trim35	DOWN	no	no	no	no
Dak	DOWN	no	no	no	no
AC073589.4	DOWN	no	no	no	no
Pts	DOWN	no	no	no	no
Gm5431	DOWN	no	no	no	no
Mavs	DOWN	no	no	no	no
Susd3	DOWN	no	no	no	no
Mbd4	DOWN	no	no	no	no
Fam63a	DOWN	no	no	no	no
Lipe	DOWN	no	no	no	no
Btd	DOWN	no	no	no	no
Serpini1	DOWN	no	no	no	no
Cd48	DOWN	no	no	no	no
Ifi203	DOWN	no	no	no	no
Uba7	DOWN	no	no	no	no
Tspan32	DOWN	no	no	no	no
Rab7l1	DOWN	no	no	no	no
Mkl2	DOWN	no	no	no	no
Sigirr	DOWN	no	no	no	no
9930111J21Rik1	DOWN	no	no	no	no
4930538E20Rik	DOWN	no	no	no	no
Adam19	DOWN	no	no	no	no
Gm16266	DOWN	no	no	no	no
Xkrx	DOWN	no	no	no	no
Capn1	DOWN	no	no	no	no
Lsg1	UP	no	no	no	no
Bcl2a1b	UP	no	no	no	no
Bcl2a1d	UP	no	no	no	no
Psme3	UP	no	no	no	no
Hmgn2	UP	no	no	no	no
2810004N23Rik	UP	no	no	no	no
Kpna2	UP	no	no	no	no
Magoh	UP	no	no	no	no
Mrps18b	UP	no	no	no	no
Gm12844	UP	no	no	no	no
Rpf2	UP	no	no	no	no
Wdr36	UP	no	no	no	no
Gm3531	UP	no	no	no	no
Stat4	UP	no	no	no	no
Ier2	UP	no	no	no	no
Nasp	UP	no	no	no	no
D19Ertd737e	UP	no	no	no	no
Ankrd49	UP	no	no	no	no
Bzw2	UP	no	no	no	no
Ndufaf4	UP	no	no	no	no
Rae1	UP	no	no	no	no
Ddx54	UP	no	no	no	no
Srgn	UP	no	no	no	no
Nhp2l1	UP	no	no	no	no
Eif4a3	UP	no	no	no	no
1110004F10Rik	UP	no	no	no	no
Polr1d	UP	no	no	no	no
Abcf2	UP	no	no	no	no
Ebna1bp2	UP	no	no	no	no
Tox4	UP	no	no	no	no
Slc25a5	UP	no	no	no	no
Gm2223	UP	no	no	no	no
Utp18	UP	no	no	no	no
Tmed5	UP	no	no	no	no
Gm12346	UP	no	no	no	no
Pank3	UP	no	no	no	no
Wdr74	UP	no	no	no	no
Blzf1	UP	no	no	no	no
Cct4	UP	no	no	no	no
Taf7	UP	no	no	no	no
Kdelr2	UP	no	no	no	no
Prdx1	UP	no	no	no	no
Appbp2	UP	no	no	no	no
Phb2	UP	no	no	no	no
Cct5	UP	no	no	no	no
Nup50	UP	no	no	no	no
Tmem183a	UP	no	no	no	no
Gm5560	UP	no	no	no	no
Uxt	UP	no	no	no	no
Acat3	UP	no	no	no	no
Gm4963	UP	no	no	no	no
Cd69	UP	no	no	no	no
Ginm1	UP	no	no	no	no
Rbbp7	UP	no	no	no	no
Rpl13-ps3	UP	no	no	no	no
Rpl19-ps1	UP	no	no	no	no
Rpl7l1	UP	no	no	no	no
Gnai3	UP	no	no	no	no
Ubl5	UP	no	no	no	no
Cox17	UP	no	no	no	no
Agpat6	UP	no	no	no	no
Prps1	UP	no	no	no	no
Psmg3	UP	no	no	no	no
Kti12	UP	no	no	no	no
Gm6724	UP	no	no	no	no
Gm9625	UP	no	no	no	no
Drg2	UP	no	no	no	no
Tcp1	UP	no	no	no	no
Phf5a	UP	no	no	no	no
Gm6767	UP	no	no	no	no
Trim25	UP	no	no	no	no
Med11	UP	no	no	no	no
Erlin1	UP	no	no	no	no
Elp5	UP	no	no	no	no
9530068E07Rik	UP	no	no	no	no
Txndc17	UP	no	no	no	no
Timm17b	UP	no	no	no	no
Rpl14-ps1	UP	no	no	no	no
Idh3a	UP	no	no	no	no
Purb	UP	no	no	no	no
Gm7658	UP	no	no	no	no
Smu1	UP	no	no	no	no
Gm14586	UP	no	no	no	no
Rpl18	UP	no	no	no	no
Gm13436	UP	no	no	no	no
Rpl14	UP	no	no	no	no
Srp54a	UP	no	no	no	no
Gm17122	UP	no	no	no	no
Gm15210	UP	no	no	no	no
Ssb	UP	no	no	no	no
Rps5	UP	no	no	no	no
5830415F09Rik	UP	no	no	no	no
Gm5529	UP	no	no	no	no
Rpl8	UP	no	no	no	no
Rps27l	UP	no	no	no	no
Txnl4a	UP	no	no	no	no
Rpl38-ps2	UP	no	no	no	no
Gm14176	UP	no	no	no	no
Pcgf5	UP	no	no	no	no
Gm10443	UP	no	no	no	no
Arid5a	UP	no	no	no	no
Sephs2	UP	no	no	no	no
Srp54c	UP	no	no	no	no
Polr1e	UP	no	no	no	no
Mul1	UP	no	no	no	no
Id2	UP	no	no	no	no
Itpkc	UP	no	no	no	no
Gm15658	UP	no	no	no	no
Pnpo	UP	no	no	no	no
Gla	UP	no	no	no	no
Wbp5	UP	no	no	no	no
Ngfrap1	UP	no	no	no	no
Slc3a2	UP	no	no	no	no
Hpgds	UP	no	no	no	no
Gm129	UP	no	no	no	no
Gm12902	UP	no	no	no	no
Ing3	UP	no	no	no	no
Gm25517	UP	no	no	no	no
Sc5d	UP	no	no	no	no
Il7r	UP	no	no	no	no
AB041803	UP	no	no	no	no
Gm6776	UP	no	no	no	no
Ctdp1	UP	no	no	no	no
Pik3ip1	UP	no	no	no	no
Baiap2l1	UP	no	no	no	no
Tnfrsf26	UP	no	no	no	no
E330020D12Rik	UP	no	no	no	no
Lztfl1	UP	no	no	no	no
Gm11932	UP	no	no	no	no
Uap1l1	UP	no	no	no	no
Slc26a11	UP	no	no	no	no
Gm16515	UP	no	no	no	no
Snn	UP	no	no	no	no
Dpp7	UP	no	no	no	no
Lgals8	UP	no	no	no	no
Gm22706	UP	no	no	no	no
Gm14423	UP	no	no	no	no
Trib2	UP	no	no	no	no
Gm17020	UP	no	no	no	no
Gm15765	UP	no	no	no	no
Gm22729	UP	no	no	no	no
Gm17147	UP	no	no	no	no
Gm15472	UP	no	no	no	no
Rmnd5b	UP	no	no	no	no
Tecpr1	UP	no	no	no	no
Sh2d2a	UP	no	no	no	no
Gm13392	UP	no	no	no	no
Cnot8	UP	no	no	no	no
Mfsd1	UP	no	no	no	no
Tfip11	UP	no	no	no	no
Prosc	UP	no	no	no	no
Pcyt1a	UP	no	no	no	no
Ubn1	UP	no	no	no	no
Fosb	UP	no	no	no	no
Cstb	UP	no	no	no	no
Wdr62	UP	no	no	no	no
Pdxk	UP	no	no	no	no
Zfp691	UP	no	no	no	no
Gm6377	UP	no	no	no	no
Dclre1c	UP	no	no	no	no
Tpst2	UP	no	no	no	no
Fam105b	UP	no	no	no	no
Slc23a2	UP	no	no	no	no
Fam213a	UP	no	no	no	no
Rnf185	UP	no	no	no	no
Amz1	UP	no	no	no	no
Ephx1	UP	no	no	no	no
Gabarapl1	UP	no	no	no	no
Il1r2	UP	no	no	no	no
Rilpl2	UP	no	no	no	no
Tbrg4	UP	no	no	no	no
Cep120	UP	no	no	no	no
Gp49a	UP	no	no	no	no
Tnfrsf1b	UP	no	no	no	no
Atf4	UP	no	no	no	no
Hilpda	UP	no	no	no	no
Tob2	UP	no	no	no	no
Slc7a1	UP	no	no	no	no
Surf2	UP	no	no	no	no
Adnp2	UP	no	no	no	no
Snora75	UP	no	no	no	no
Wdr4	UP	no	no	no	no
Slc20a1	UP	no	no	no	no
Gm10553	UP	no	no	no	no
Nat10	UP	no	no	no	no
Adck3	UP	no	no	no	no
D1Ertd622e	UP	no	no	no	no
Med7	UP	no	no	no	no
Gm8775	UP	no	no	no	no
AC117663.2	UP	no	no	no	no
Dusp1	UP	no	no	no	no
Ntmt1	UP	no	no	no	no
Eif4a1	UP	no	no	no	no
Srfbp1	UP	no	no	no	no
Qtrtd1	UP	no	no	no	no
Ftsj3	UP	no	no	no	no
Ccnl1	UP	no	no	no	no
Nle1	UP	no	no	no	no
Polr3d	UP	no	no	no	no
Fdxacb1	UP	no	no	no	no
Alkbh1	UP	no	no	no	no
Chrac1	UP	no	no	no	no
Irf4	UP	no	no	no	no
Gm13316	UP	no	no	no	no
Mif	UP	no	no	no	no
Mettl1	UP	no	no	no	no
Zbtb21	UP	no	no	no	no
Llph	UP	no	no	no	no
Atf3	UP	no	no	no	no
Nr1d2	UP	no	no	no	no
AL663090.1	UP	no	no	no	no
Pdhx	UP	no	no	no	no
Maff	UP	no	no	no	no
B630005N14Rik	UP	no	no	no	no
Gem	UP	no	no	no	no
Gm15817	UP	no	no	no	no
Tnfrsf12a	UP	no	no	no	no
Insig1	UP	no	no	no	no
Pes1	UP	no	no	no	no
Plcxd2	UP	no	no	no	no
Gm20536	UP	no	no	no	no
Dnajb2	UP	no	no	no	no
C030046E11Rik	UP	no	no	no	no
Las1l	UP	no	no	no	no
Mettl13	UP	no	no	no	no
Ipo4	UP	no	no	no	no
Snhg1	UP	no	no	no	no
Eif3a	UP	no	no	no	no
4930506C21Rik	UP	no	no	no	no
Tcerg1	UP	no	no	no	no
Mapkapk3	UP	no	no	no	no
Mcm2	UP	no	no	no	no
Ildr1	UP	no	no	no	no
Sept7	UP	no	no	no	no
Tex10	UP	no	no	no	no
Sc4mol	UP	no	no	no	no
Ubl4	UP	no	no	no	no
Gm9797	UP	no	no	no	no
Shq1	UP	no	no	no	no
P2rx4	UP	no	no	no	no
Iars	UP	no	no	no	no
Fam203a	UP	no	no	no	no
Mrrf	UP	no	no	no	no
Ghrl	UP	no	no	no	no
Tinf2	UP	no	no	no	no
Rell1	UP	no	no	no	no
Gm13217	UP	no	no	no	no
Gm12599	UP	no	no	no	no
Sat1	UP	no	no	no	no
Zfp622	UP	no	no	no	no
AC120378.1	UP	no	no	no	no
Fgfr1op	UP	no	no	no	no
B4galt1	UP	no	no	no	no
Per1	UP	no	no	no	no
Napa	UP	no	no	no	no
Cd97	UP	no	no	no	no
Pcmtd1	UP	no	no	no	no
3230401D17Rik	UP	no	no	no	no
Fam134b	UP	no	no	no	no
Pfkp	UP	no	no	no	no
Suv39h2	UP	no	no	no	no
Atp6v1c1	UP	no	no	no	no
Fth1	UP	no	no	no	no
Gm8738	UP	no	no	no	no
Fam76a	UP	no	no	no	no
Apip	UP	no	no	no	no
Gm11914	UP	no	no	no	no
Atl3	UP	no	no	no	no
Gm26393	UP	no	no	no	no
Gm6977	UP	no	no	no	no
Smn1	UP	no	no	no	no
Cd93	UP	no	no	no	no
Ythdf3	UP	no	no	no	no
Sars	UP	no	no	no	no
2310044G17Rik	UP	no	no	no	no
Egr1	UP	no	no	no	no
Abtb2	UP	no	no	no	no
Klf6	UP	no	no	no	no
Manea	UP	no	no	no	no
Pdcd1lg2	UP	no	no	no	no
Zdhhc13	UP	no	no	no	no
Ercc6	UP	no	no	no	no
AW549877	UP	no	no	no	no
Gtl3	UP	no	no	no	no
Srrd	UP	no	no	no	no
Rbm28	UP	no	no	no	no
Ssfa2	UP	no	no	no	no
Stk11ip	UP	no	no	no	no
Neat1	UP	no	no	no	no
Rtn3	UP	no	no	no	no
Gm5884	UP	no	no	no	no
Fam50a	UP	no	no	no	no
Cln5	UP	no	no	no	no
Prrg4	UP	no	no	no	no
Trp53inp2	UP	no	no	no	no
Hs3st1	UP	no	no	no	no
Mbnl2	UP	no	no	no	no
Fabp5	UP	no	no	no	no
Sec24a	UP	no	no	no	no
Gm10116	UP	no	no	no	no
Ftl1	UP	no	no	no	no
Anapc15	UP	no	no	no	no
Emb	UP	no	no	no	no
Mafk	UP	no	no	no	no
Pbdc1	UP	no	no	no	no
Chka	UP	no	no	no	no
Tmem251	UP	no	no	no	no
Dnajb9	UP	no	no	no	no
Selrc1	UP	no	no	no	no
Acsl4	UP	no	no	no	no
Ccl4	UP	no	no	no	no
Ifrd1	UP	no	no	no	no
N4bp1	UP	no	no	no	no
Tgoln1	UP	no	no	no	no
Hnrnph2	UP	no	no	no	no
Polr1b	UP	no	no	no	no
Pmaip1	UP	no	no	no	no
Rrp12	UP	no	no	no	no
Nob1	UP	no	no	no	no
Nol10	UP	no	no	no	no
Sde2	UP	no	no	no	no
Gnl3	UP	no	no	no	no
9430008C03Rik	UP	no	no	no	no
Ifrd2	UP	no	no	no	no
Tsr2	UP	no	no	no	no
Ccl3	UP	no	no	no	no
Srm	UP	no	no	no	no
Tgif1	UP	no	no	no	no
Mrto4	UP	no	no	no	no
Noc4l	UP	no	no	no	no
Sdad1	UP	no	no	no	no
Rbm3	UP	no	no	no	no
Rrp1	UP	no	no	no	no
Arl5b	UP	no	no	no	no
Rad18	UP	no	no	no	no
1810032O08Rik	UP	no	no	no	no
Tank	UP	no	no	no	no
Heatr3	UP	no	no	no	no
Ppan	UP	no	no	no	no
Gm5812	UP	no	no	no	no
Pcna-ps2	UP	no	no	no	no
Gm20645	UP	no	no	no	no
Taf4b	UP	no	no	no	no
Nol8	UP	no	no	no	no
Atad3a	UP	no	no	no	no
Hmgcr	UP	no	no	no	no
Rsl1d1	UP	no	no	no	no
Rnmt	UP	no	no	no	no
AF357399	UP	no	no	no	no
M6pr-ps	UP	no	no	no	no
Nhp2	UP	no	no	no	no
Haus2	UP	no	no	no	no
Crem	UP	no	no	no	no
Cd86	UP	no	no	no	no
Med9	UP	no	no	no	no
Slc15a2	UP	no	no	no	no
Gpr171	UP	no	no	no	no
Coq10b	UP	no	no	no	no
Hspa9	UP	no	no	no	no
Prkx	UP	no	no	no	no
Nars	UP	no	no	no	no
Rpp14	UP	no	no	no	no
Dph2	UP	no	no	no	no
Gcsh	UP	no	no	no	no
Pinx1	UP	no	no	no	no
A530040E14Rik	UP	no	no	no	no
Iqcb1	UP	no	no	no	no
Slc39a6	UP	no	no	no	no
Zhx2	UP	no	no	no	no
1700017B05Rik	UP	no	no	no	no
Scpep1	UP	no	no	no	no
Qtrt1	UP	no	no	no	no
Gm12226	UP	no	no	no	no
Fbxo4	UP	no	no	no	no
Got1	UP	no	no	no	no
Selk	UP	no	no	no	no
Gm11737	UP	no	no	no	no
Spata5	UP	no	no	no	no
Slc10a3	UP	no	no	no	no
Gm6430	UP	no	no	no	no
Cars	UP	no	no	no	no
Plk3	UP	no	no	no	no
Bcl2l11	UP	no	no	no	no
AC107744.1	UP	no	no	no	no
Gm9725	UP	no	no	no	no
Zfp146	UP	no	no	no	no
Yars2	UP	no	no	no	no
Mir155	UP	no	no	no	no
Cd3eap	UP	no	no	no	no
Pde12	UP	no	no	no	no
Eif2s1	UP	no	no	no	no
Urb1	UP	no	no	no	no
Usp16	UP	no	no	no	no
U2af1	UP	no	no	no	no
Eif4a-ps4	UP	no	no	no	no
Ercc8	UP	no	no	no	no
Pno1	UP	no	no	no	no
Pwp2	UP	no	no	no	no
Lrrc59	UP	no	no	no	no
Umps	UP	no	no	no	no
Larp7	UP	no	no	no	no
Chchd4	UP	no	no	no	no
Eif1a	UP	no	no	no	no
Gm24347	UP	no	no	no	no
Gm7236	UP	no	no	no	no
Gtpbp4	UP	no	no	no	no
Hk2	UP	no	no	no	no
Krr1	UP	no	no	no	no
RP23-384D6.4	UP	no	no	no	no
Idi1	UP	no	no	no	no
Strap	UP	no	no	no	no
Fdx1l	UP	no	no	no	no
Gm6863	UP	no	no	no	no
Uck2	UP	no	no	no	no
Trmt10c	UP	no	no	no	no
Ddx3y	UP	no	no	no	no
Cebpz	UP	no	no	no	no
Rsl24d1	UP	no	no	no	no
Magohb	UP	no	no	no	no
Taf9	UP	no	no	no	no
Nfkbid	UP	no	no	no	no
Nudt9	UP	no	no	no	no
E430024P14Rik	UP	no	no	no	no
Degs1	UP	no	no	no	no
Ankrd33b	UP	no	no	no	no
Dusp4	UP	no	no	no	no
Ppp1r16b	UP	no	no	no	no
Tma16	UP	no	no	no	no
Ubl3	UP	no	no	no	no
Mphosph10	UP	no	no	no	no
Eif5al3-ps	UP	no	no	no	no
Wfdc17	UP	no	no	no	no
Tmem248	UP	no	no	no	no
Nop16	UP	no	no	no	no
Gm15726	UP	no	no	no	no
Casp4	UP	no	no	no	no
Mrpl54	UP	no	no	no	no
Nol11	UP	no	no	no	no
Fbl	UP	no	no	no	no
Snhg4	UP	no	no	no	no
Gm10156	UP	no	no	no	no
Nolc1	UP	no	no	no	no
Cnbp	UP	no	no	no	no
Rpp38	UP	no	no	no	no
Rrp9	UP	no	no	no	no
Nop56	UP	no	no	no	no
Wdr43	UP	no	no	no	no
Rlim	UP	no	no	no	no
Gm20703	UP	no	no	no	no
Nop14	UP	no	no	no	no
1700064E03Rik	UP	no	no	no	no
Nsun6	UP	no	no	no	no
Gm15522	UP	no	no	no	no
Dusp2	UP	no	no	no	no
Taf1d	UP	no	no	no	no
Gm23034	UP	no	no	no	no
Dhx33	UP	no	no	no	no
Rpl10	UP	no	no	no	no
Eif2s2	UP	no	no	no	no
Rrn3	UP	no	no	no	no
Znhit6	UP	no	no	no	no
Ubox5	UP	no	no	no	no
Zfp330	UP	no	no	no	no
2410002F23Rik	UP	no	no	no	no
Twistnb	UP	no	no	no	no
Dnajc27	UP	no	no	no	no
Fcf1	UP	no	no	no	no
Serbp1	UP	no	no	no	no
Gm10169	UP	no	no	no	no
Gm9855	UP	no	no	no	no
Mak16	UP	no	no	no	no
Dnttip2	UP	no	no	no	no
2410004N09Rik	UP	no	no	no	no
Lin7c	UP	no	no	no	no
Etf1	UP	no	no	no	no
Rnmtl1	UP	no	no	no	no
Tomm20	UP	no	no	no	no
Nop58	UP	no	no	no	no
Hnrnpa1	UP	no	no	no	no
Wdr75	UP	no	no	no	no
Prpf4	UP	no	no	no	no
Gm14494	UP	no	no	no	no
Gm15453	UP	no	no	no	no
Zhx2	UP	no	no	no	no
Trmt61a	UP	no	no	no	no
Gm7332	UP	no	no	no	no
Dnajb5	UP	no	no	no	no
Esf1	UP	no	no	no	no
Gm22748	UP	no	no	no	no
Agpat4	UP	no	no	no	no
2410016O06Rik	UP	no	no	no	no
Mir17hg	UP	no	no	no	no
Sub1	UP	no	no	no	no
Rbm34	UP	no	no	no	no
Gm9769	UP	no	no	no	no
Gpatch4	UP	no	no	no	no
Timm10	UP	no	no	no	no
Dohh	UP	no	no	no	no
Ing5	UP	no	no	no	no
Dnaja2	UP	no	no	no	no
Ppat	UP	no	no	no	no
Nufip1	UP	no	no	no	no
Sco1	UP	no	no	no	no
2810026P18Rik	UP	no	no	no	no
Zfp747	UP	no	no	no	no
Nop9	UP	no	no	no	no
Hnrnpf	UP	no	no	no	no
Zfp52	UP	no	no	no	no
Nkrf	UP	no	no	no	no
Pgam1	UP	no	no	no	no
Rnaseh1	UP	no	no	no	no
Aimp2	UP	no	no	no	no
Riok1	UP	no	no	no	no
Fam210a	UP	no	no	no	no
Pcna	UP	no	no	no	no
Tomm5	UP	no	no	no	no
Dcaf13	UP	no	no	no	no
Prkrir	UP	no	no	no	no
Riok2	UP	no	no	no	no
Pole4	UP	no	no	no	no
Papd7	UP	no	no	no	no
Cops8	UP	no	no	no	no
Rrp15	UP	no	no	no	no
Morf4l2	UP	no	no	no	no
Fastkd3	UP	no	no	no	no
9430038I01Rik	UP	no	no	no	no
Nom1	UP	no	no	no	no
Pigw	UP	no	no	no	no
Tmem97	UP	no	no	no	no
Mrpl50	UP	no	no	no	no
Mrpl15	UP	no	no	no	no
Gm14539	UP	no	no	no	no
Gm10250	UP	no	no	no	no
Slc38a2	UP	no	no	no	no
Utp6	UP	no	no	no	no
Ppp1r15a	UP	no	no	no	no
Tdg	UP	no	no	no	no
Eif3g	UP	no	no	no	no
Slc25a1	UP	no	no	no	no
Mios	UP	no	no	no	no
Csrnp1	UP	no	no	no	no
Imp4	UP	no	no	no	no
Csde1	UP	no	no	no	no
H2-Ab1	UP	no	no	no	no
Mogs	UP	no	no	no	no
Mrpl17	UP	no	no	no	no
Atp5b	UP	no	no	no	no
Elovl5	UP	no	no	no	no
Gadd45b	UP	no	no	no	no
Josd1	UP	no	no	no	no
Ell2	UP	no	no	no	no
Eny2	UP	no	no	no	no
Slmo2	UP	no	no	no	no
Rbbp8	UP	no	no	no	no
Lrrc33	UP	no	no	no	no
2810408M09Rik	UP	no	no	no	no
Ruvbl1	UP	no	no	no	no
Pus1	UP	no	no	no	no
2310003H01Rik	UP	no	no	no	no
Nop10	UP	no	no	no	no
Prmt1	UP	no	no	no	no
Mrpl16	UP	no	no	no	no
D16Ertd472e	UP	no	no	no	no
Gm10108	UP	no	no	no	no
Gpn2	UP	no	no	no	no
Gm13461	UP	no	no	no	no
Alg11	UP	no	no	no	no
Gm12734	UP	no	no	no	no
Gm7964	UP	no	no	no	no
Gm10232	UP	no	no	no	no
Dph3	UP	no	no	no	no
Wdr55	UP	no	no	no	no
Yae1d1	UP	no	no	no	no
Bysl	UP	no	no	no	no
AC148321.1	UP	no	no	no	no
Uap1	UP	no	no	no	no
Ubxn2a	UP	no	no	no	no
Dcun1d5	UP	no	no	no	no
Hspa5	UP	no	no	no	no
Gm14269	UP	no	no	no	no
Pde3b	UP	no	no	no	no
Pak1ip1	UP	no	no	no	no
Prpf38a	UP	no	no	no	no
Apex1	UP	no	no	no	no
Rps19bp1	UP	no	no	no	no
Nip7	UP	no	no	no	no
Dancr	UP	no	no	no	no
Nus1	UP	no	no	no	no
Slc35a4	UP	no	no	no	no
Brix1	UP	no	no	no	no
Gm10053	UP	no	no	no	no
Eif4e2	UP	no	no	no	no
Ppie	UP	no	no	no	no
Dnajc2	UP	no	no	no	no
Gm9385	UP	no	no	no	no
Yipf6	UP	no	no	no	no
Cct3	UP	no	no	no	no
Srsf2	UP	no	no	no	no
Srprb	UP	no	no	no	no
Parl	UP	no	no	no	no
Dld	UP	no	no	no	no
Tm2d3	UP	no	no	no	no
Pcbp1	UP	no	no	no	no
Bcas2	UP	no	no	no	no
Bud31	UP	no	no	no	no
Grpel1	UP	no	no	no	no
Tpt1-ps3	UP	no	no	no	no
Gm7204	UP	no	no	no	no
Jmjd6	UP	no	no	no	no
Fam162a	UP	no	no	no	no
Gars	UP	no	no	no	no
Gm5578	UP	no	no	no	no
Pfdn2	UP	no	no	no	no
Gm14681	UP	no	no	no	no
Snrpd3	UP	no	no	no	no
Rbm8a	UP	no	no	no	no
Gm13578	UP	no	no	no	no
Farsa	UP	no	no	no	no
Pdk3	UP	no	no	no	no
Eif1ax	UP	no	no	no	no
Exosc9	UP	no	no	no	no
Nme2	UP	no	no	no	no
Snrpb	UP	no	no	no	no
Fen1	UP	no	no	no	no
Chchd2	UP	no	no	no	no
Rpl3-ps1	UP	no	no	no	no
Xpo4	UP	no	no	no	no
Isca1	UP	no	no	no	no
Gm13625	UP	no	no	no	no
Rpl5	UP	no	no	no	no
Rpl5-ps1	UP	no	no	no	no
Gm3150	UP	no	no	no	no
Nabp1	UP	no	no	no	no
Mrpl3	UP	no	no	no	no
Tomm70a	UP	no	no	no	no
Eif3m	UP	no	no	no	no
Rpl4	UP	no	no	no	no
Tex30	UP	no	no	no	no
Impdh2	UP	no	no	no	no

## Sheet: legend
The list of genes and the differential expression after BCR stimulation was extracted from Fowler et al 2015 (Fowler et al., 2015). The list of genes was compared to the list of MIZ-1WT or MIZ-1DPOZ bound genes from ChIP-seq that was performed on splenic B220+ cells from MIZ-1WT and MIZ-1DPOZ mice using a-Miz-1 antibody. The list was also compared to the list of genes found in Supplementary Table…
